# Supplementary material for: Ethyl 1-[2-(morpholin-4-yl)eth­yl]-2-[4-(morpholin-4-yl)phen­yl]-1H-1,3-benzimidazole-5-carboxyl­ate
Source: Acta Crystallogr Sect E Struct Rep Online. 2011 Jun 22;67(Pt 7):o1772. doi: 10.1107/S1600536811023294 (PMC3152030; doi:10.1107/S1600536811023294)
Supplement: Supplementary file 1 [file e-67-o1772-sup1.cif]

##############################################################################
#                                                                            #
# This CIF contains the data in a paper accepted for publication in          #
# Acta Crystallographica Section E. It conforms to the requirements of       #
# Notes for Authors for Acta Crystallographica Section E, and has been       #
# peer reviewed under the auspices of the IUCr Commission on Journals.       #
#                                                                            #
# Full details of the Crystallographic Information File format               #
# are given in the paper "The Crystallographic Information File (CIF):       #
# a New Standard Archive File for Crystallography" by S. R. Hall, F. H.      #
# Allen and I. D. Brown [Acta Cryst. (1991), A47, 655-685].                  #
#                                                                            #
# The current version of the core CIF dictionary is obtainable from          #
# ftp://ftp.iucr.org/pub/cif_core.dic.                                       #
#                                                                            #
# Software is freely available for graphical display of the structure(s)     #
# in this CIF. For information consult the CIF software page                 #
# http://www.iucr.org/resources/cif/software.                                #
#                                                                            #
# This file may be used for bona fide research purposes within the           #
# scientific community so long as proper attribution is given to the journal # 
# article from which it was obtained.                                        #
#                                                                            #
##############################################################################
data_global
_audit_creation_method     'form.cif (version 2.0)'
_journal_data_validation_number     ?
_journal_date_recd_electronic     2011-06-05
_journal_date_accepted     2011-06-15
_journal_name_full     'Acta Crystallographica, Section E'
_journal_year     2011
_journal_volume     67
_journal_issue      7
_journal_page_first     o1772
_journal_page_last     o1772
_journal_paper_category     QO
_journal_coeditor_code     IS2728
_publ_contact_author_name     'Prof. Fun, Hoong-Kun'
_publ_contact_author_address
;
      X-ray Crystallography Unit
      School of Physics
      Universiti Sains Malaysia
      11800 USM, Penang
      MALAYSIA
;
_publ_contact_author_email     'hkfun@usm.my'
_publ_contact_author_fax     '604 6579150'
_publ_contact_author_phone     '604 6533652'
_publ_section_title
;\
Ethyl
1-[2-(morpholin-4-yl)ethyl]-2-[4-(morpholin-4-yl)phenyl]-1<i>H</i>-1,3-\
benzimidazole-5-carboxylate
;
loop_
    _publ_author_name
    _publ_author_footnote
    _publ_author_address
    'Yeong Keng Yoon' ?
;     Institute for Research in Molecular Medicine
      Universiti Sains Malaysia
      11800 USM, Penang
      Malaysia
;
    'Mohamed Ashraf Ali' ?
;     Institute for Research in Molecular Medicine
      Universiti Sains Malaysia
      11800 USM, Penang
      Malaysia
;
    'Rusli Ismail' ?
;     Institute for Research in Molecular Medicine
      Universiti Sains Malaysia
      11800 USM, Penang
      Malaysia
;
    'Mohd Mustaqim Rosli' ?
;
      X-ray Crystallography Unit
      School of Physics
      Universiti Sains Malaysia
      11800 USM, Penang
      Malaysia
;
    'Hoong-Kun Fun'
;
      Thomson Reuters ResearcherID: A-3561-2009.
;
;     X-ray Crystallography Unit
      School of Physics
      Universiti Sains Malaysia
      11800 USM, Penang
      Malaysia
;
data_I
_audit_creation_method     SHELXL-97
_chemical_name_systematic
;
Ethyl 1-[2-(morpholin-4-yl)ethyl]-2-[4-(morpholin-4-yl)phenyl]-1<i>H</i>-
1,3-benzimidazole-5-carboxylate
;
_chemical_name_common
;
;
_chemical_formula_moiety     'C26 H32 N4 O4'
_chemical_formula_sum     'C26 H32 N4 O4'
_chemical_formula_iupac     'C26 H32 N4 O4'
_chemical_formula_weight     464.56
_chemical_melting_point     ?
_symmetry_cell_setting     monoclinic
_symmetry_space_group_name_H-M     'P 21/c'
_symmetry_space_group_name_Hall     '-P 2ybc'
loop_
    _symmetry_equiv_pos_as_xyz
    'x, y, z'
    '-x, y+1/2, -z+1/2'
    '-x, -y, -z'
    'x, -y-1/2, z-1/2'
_cell_length_a     10.3595(3)
_cell_length_b     20.6870(6)
_cell_length_c     23.7904(7)
_cell_angle_alpha     90.00
_cell_angle_beta     112.839(2)
_cell_angle_gamma     90.00
_cell_volume     4698.7(2)
_cell_formula_units_Z     8
_cell_measurement_reflns_used     9803
_cell_measurement_theta_min     2.95
_cell_measurement_theta_max     34.39
_cell_measurement_temperature     100.0(10)
_exptl_crystal_description     block
_exptl_crystal_colour     colourless
_exptl_crystal_size_max     0.50
_exptl_crystal_size_mid     0.27
_exptl_crystal_size_min     0.14
_exptl_crystal_density_diffrn     1.313
_exptl_crystal_density_meas     ?
_exptl_crystal_density_method     'not measured'
_exptl_crystal_F_000     1984
_exptl_absorpt_coefficient_mu     0.090
_exptl_absorpt_correction_type     multi-scan
_exptl_absorpt_process_details     '(<i>SADABS</i>; Bruker, 2009)'
_exptl_absorpt_correction_T_min     0.9566
_exptl_absorpt_correction_T_max     0.9871
_exptl_special_details
;
The crystal was placed in the cold stream of an Oxford Cryosystems
Cobra open-flow nitrogen cryostat (Cosier & Glazer, 1986) operating
at 100.0 (1) K.
;
_diffrn_ambient_temperature     100.0(10)
_diffrn_radiation_type     MoK\a
_diffrn_radiation_wavelength     0.71073
_diffrn_radiation_source     'fine-focus sealed tube'
_diffrn_radiation_monochromator     graphite
_diffrn_measurement_device_type     'Bruker SMART APEXII CCD area-detector'
_diffrn_measurement_method     '\f and \w'
_diffrn_detector_area_resol_mean     ?
_diffrn_reflns_number     100050
_diffrn_reflns_av_R_equivalents     0.0418
_diffrn_reflns_av_sigmaI/netI     0.0509
_diffrn_reflns_theta_min     1.86
_diffrn_reflns_theta_max     34.92
_diffrn_reflns_theta_full     34.92
_diffrn_measured_fraction_theta_max     0.998
_diffrn_measured_fraction_theta_full     0.998
_diffrn_reflns_limit_h_min     -16
_diffrn_reflns_limit_h_max     16
_diffrn_reflns_limit_k_min     -33
_diffrn_reflns_limit_k_max     33
_diffrn_reflns_limit_l_min     -38
_diffrn_reflns_limit_l_max     38
_diffrn_standards_number     0
_diffrn_standards_interval_count     .
_diffrn_standards_interval_time     .
_diffrn_standards_decay_%     ?
_refine_special_details
;
 Refinement of F^2^ against ALL reflections.  The weighted R-factor wR and
 goodness of fit S are based on F^2^, conventional R-factors R are based
 on F, with F set to zero for negative F^2^. The threshold expression of
 F^2^ > 2sigma(F^2^) is used only for calculating R-factors(gt) etc. and is
 not relevant to the choice of reflections for refinement.  R-factors based
 on F^2^ are statistically about twice as large as those based on F, and R-
 factors based on ALL data will be even larger.
;
_reflns_number_total     20532
_reflns_number_gt     13488
_reflns_threshold_expression     I>2\s(I)
_refine_ls_structure_factor_coef     Fsqd
_refine_ls_matrix_type     full
_refine_ls_R_factor_all     0.0940
_refine_ls_R_factor_gt     0.0544
_refine_ls_wR_factor_gt     0.1317
_refine_ls_wR_factor_ref     0.1537
_refine_ls_goodness_of_fit_ref     1.024
_refine_ls_restrained_S_all     1.022
_refine_ls_number_reflns     20532
_refine_ls_number_parameters     667
_refine_ls_number_restraints     78
_refine_ls_hydrogen_treatment     constr
_refine_ls_weighting_scheme     calc
_refine_ls_weighting_details
         'calc w=1/[\s^2^(Fo^2^)+(0.0720P)^2^+0.8073P] where P=(Fo^2^+2Fc^2^)/3'
_atom_sites_solution_hydrogens     geom
_atom_sites_solution_primary     direct
_atom_sites_solution_secondary     difmap
_refine_ls_shift/su_max     0.001
_refine_ls_shift/su_mean     0.000
_refine_diff_density_max     0.448
_refine_diff_density_min     -0.336
_refine_ls_extinction_method     none
_refine_ls_extinction_coef     ?
loop_
    _atom_type_symbol
    _atom_type_description
    _atom_type_scat_dispersion_real
    _atom_type_scat_dispersion_imag
    _atom_type_scat_source
    'C' 'C' 0.0033 0.0016
                         'International Tables Vol C Tables 4.2.6.8 and 6.1.1.4'
    'H' 'H' 0.0000 0.0000
                         'International Tables Vol C Tables 4.2.6.8 and 6.1.1.4'
    'N' 'N' 0.0061 0.0033
                         'International Tables Vol C Tables 4.2.6.8 and 6.1.1.4'
    'O' 'O' 0.0106 0.0060
                         'International Tables Vol C Tables 4.2.6.8 and 6.1.1.4'
_computing_data_collection     'APEX2 (Bruker, 2009)'
_computing_cell_refinement     'SAINT (Bruker, 2009)'
_computing_data_reduction     'SAINT (Bruker, 2009)'
_computing_structure_solution     'SHELXTL (Sheldrick, 2008)'
_computing_structure_refinement     'SHELXTL (Sheldrick, 2008)'
_computing_molecular_graphics     'SHELXTL (Sheldrick, 2008)'
_computing_publication_material
;
SHELXTL (Sheldrick, 2008) and PLATON (Spek, 2009)
;
loop_
    _atom_site_type_symbol
    _atom_site_label
    _atom_site_fract_x
    _atom_site_fract_y
    _atom_site_fract_z
    _atom_site_U_iso_or_equiv
    _atom_site_adp_type
    _atom_site_calc_flag
    _atom_site_refinement_flags
    _atom_site_occupancy
    _atom_site_symmetry_multiplicity
    _atom_site_disorder_assembly
    _atom_site_disorder_group
    O O1A 0.2415(2) 0.93334(9) 0.95927(9) 0.0270(4) Uani d PDU 0.695(4) 1 A 1
    C C19A 0.2018(2) 0.94515(10) 1.01053(9) 0.0299(5) Uani d PDU 0.695(4) 1 A 1
    H H19A 0.1307 0.9799 1.0002 0.036 Uiso calc PR 0.695(4) 1 A 1
    H H19B 0.2847 0.9592 1.0464 0.036 Uiso calc PR 0.695(4) 1 A 1
    C C20A 0.1435(3) 0.88436(12) 1.02530(10) 0.0355(5) Uani d PDU 0.695(4) 1 A 1
    H H20A 0.1115 0.8927 1.0583 0.053 Uiso calc PR 0.695(4) 1 A 1
    H H20B 0.2164 0.8510 1.0382 0.053 Uiso calc PR 0.695(4) 1 A 1
    H H20C 0.0644 0.8695 0.9891 0.053 Uiso calc PR 0.695(4) 1 A 1
    O O1X 0.2849(6) 0.9144(2) 0.9683(2) 0.0293(9) Uani d PDU 0.305(4) 1 A 2
    C C19X 0.2621(6) 0.9137(3) 1.0258(2) 0.0365(13) Uani d PDU 0.305(4) 1 A 2
    H H19C 0.2934 0.8720 1.0470 0.044 Uiso calc PR 0.305(4) 1 A 2
    H H19D 0.3165 0.9488 1.0530 0.044 Uiso calc PR 0.305(4) 1 A 2
    C C20X 0.1115(6) 0.9230(4) 1.0108(3) 0.0565(19) Uani d PDU 0.305(4) 1 A 2
    H H20D 0.0932 0.9205 1.0482 0.085 Uiso calc PR 0.305(4) 1 A 2
    H H20E 0.0583 0.8891 0.9824 0.085 Uiso calc PR 0.305(4) 1 A 2
    H H20F 0.0826 0.9654 0.9918 0.085 Uiso calc PR 0.305(4) 1 A 2
    O O4A 0.32655(15) 1.03045(5) 0.97339(5) 0.0584(4) Uani d . 1 1 A .
    C C18A 0.30702(15) 0.98036(6) 0.94559(6) 0.0340(3) Uani d . 1 1 . .
    O O2A 0.65322(9) 0.72303(4) 0.62040(4) 0.03086(19) Uani d . 1 1 . .
    O O3A 0.88432(10) 1.22442(4) 0.54127(4) 0.02935(19) Uani d . 1 1 . .
    N N1A 0.50149(10) 1.05538(4) 0.79633(4) 0.02112(18) Uani d . 1 1 A .
    N N2A 0.44017(10) 0.96405(4) 0.74025(4) 0.01775(16) Uani d . 1 1 A .
    N N3A 0.53247(10) 0.81363(4) 0.67653(4) 0.01855(17) Uani d . 1 1 . .
    N N4A 0.70676(10) 1.15637(4) 0.58792(4) 0.01836(16) Uani d . 1 1 A .
    C C1A 0.43668(12) 1.01324(5) 0.82253(5) 0.01989(19) Uani d . 1 1 A .
    C C2A 0.40671(13) 1.02074(5) 0.87442(5) 0.0235(2) Uani d . 1 1 . .
    H H2AA 0.4318 1.0591 0.8981 0.028 Uiso calc R 1 1 A .
    C C3A 0.33901(13) 0.97032(5) 0.89054(5) 0.0240(2) Uani d . 1 1 A .
    C C4A 0.29955(12) 0.91355(5) 0.85502(5) 0.0234(2) Uani d . 1 1 . .
    H H4AA 0.2534 0.8800 0.8672 0.028 Uiso calc R 1 1 A .
    C C5A 0.32675(12) 0.90580(5) 0.80282(5) 0.0218(2) Uani d . 1 1 A .
    H H5AA 0.2985 0.8681 0.7783 0.026 Uiso calc R 1 1 . .
    C C6A 0.39752(11) 0.95603(5) 0.78793(5) 0.01851(19) Uani d . 1 1 . .
    C C7A 0.50214(11) 1.02455(5) 0.74764(5) 0.01805(18) Uani d . 1 1 . .
    C C8A 0.55510(11) 1.05466(5) 0.70493(5) 0.01805(18) Uani d . 1 1 A .
    C C9A 0.63634(11) 1.02339(5) 0.67810(5) 0.01807(18) Uani d . 1 1 . .
    H H9AA 0.6562 0.9786 0.6856 0.022 Uiso calc R 1 1 A .
    C C10A 0.68876(11) 1.05649(5) 0.64056(5) 0.01800(18) Uani d . 1 1 A .
    H H10A 0.7451 1.0341 0.6236 0.022 Uiso calc R 1 1 . .
    C C11A 0.65970(11) 1.12262(4) 0.62729(5) 0.01684(18) Uani d . 1 1 . .
    C C12A 0.57768(11) 1.15376(5) 0.65446(5) 0.01919(19) Uani d . 1 1 A .
    H H12A 0.5563 1.1984 0.6466 0.023 Uiso calc R 1 1 . .
    C C13A 0.52778(11) 1.12075(5) 0.69227(5) 0.01935(19) Uani d . 1 1 . .
    H H13A 0.4735 1.1433 0.7102 0.023 Uiso calc R 1 1 A .
    C C14A 0.80102(12) 1.12200(5) 0.56573(5) 0.0222(2) Uani d . 1 1 . .
    H H14A 0.7576 1.0805 0.5472 0.027 Uiso calc R 1 1 A .
    H H14B 0.8897 1.1122 0.6005 0.027 Uiso calc R 1 1 . .
    C C15A 0.83236(15) 1.16150(5) 0.51881(6) 0.0281(2) Uani d . 1 1 A .
    H H15A 0.9026 1.1385 0.5076 0.034 Uiso calc R 1 1 . .
    H H15B 0.7458 1.1659 0.4816 0.034 Uiso calc R 1 1 . .
    C C16A 0.78096(13) 1.25783(5) 0.55526(5) 0.0243(2) Uani d . 1 1 A .
    H H16A 0.6941 1.2611 0.5180 0.029 Uiso calc R 1 1 . .
    H H16B 0.8142 1.3022 0.5689 0.029 Uiso calc R 1 1 . .
    C C17A 0.74900(13) 1.22394(5) 0.60451(5) 0.0247(2) Uani d . 1 1 . .
    H H17A 0.8330 1.2249 0.6431 0.030 Uiso calc R 1 1 A .
    H H17B 0.6727 1.2471 0.6113 0.030 Uiso calc R 1 1 . .
    C C21A 0.42635(11) 0.91451(5) 0.69454(5) 0.01818(19) Uani d . 1 1 . .
    H H21A 0.4371 0.9344 0.6588 0.022 Uiso calc R 1 1 A .
    H H21B 0.3321 0.8947 0.6807 0.022 Uiso calc R 1 1 . .
    C C22A 0.53814(12) 0.86238(5) 0.72165(5) 0.01854(19) Uani d . 1 1 A .
    H H22A 0.6319 0.8828 0.7376 0.022 Uiso calc R 1 1 . .
    H H22B 0.5242 0.8413 0.7562 0.022 Uiso calc R 1 1 . .
    C C23A 0.59041(14) 0.75174(5) 0.70504(5) 0.0257(2) Uani d . 1 1 . .
    H H23A 0.5384 0.7363 0.7297 0.031 Uiso calc R 1 1 . .
    H H23B 0.6898 0.7575 0.7326 0.031 Uiso calc R 1 1 . .
    C C24A 0.57951(14) 0.70230(5) 0.65659(6) 0.0309(3) Uani d . 1 1 . .
    H H24A 0.6186 0.6606 0.6763 0.037 Uiso calc R 1 1 . .
    H H24B 0.4797 0.6954 0.6301 0.037 Uiso calc R 1 1 . .
    C C25A 0.59904(16) 0.78334(6) 0.59223(6) 0.0337(3) Uani d . 1 1 . .
    H H25A 0.5001 0.7777 0.5641 0.040 Uiso calc R 1 1 . .
    H H25B 0.6526 0.7977 0.5679 0.040 Uiso calc R 1 1 . .
    C C26A 0.60758(14) 0.83473(5) 0.63877(5) 0.0261(2) Uani d . 1 1 . .
    H H26A 0.7069 0.8431 0.6650 0.031 Uiso calc R 1 1 . .
    H H26B 0.5660 0.8755 0.6176 0.031 Uiso calc R 1 1 . .
    O O1B -0.19358(12) 0.57969(4) 0.96297(5) 0.0219(2) Uani d PD 0.877(2) 1 B 1
    C C19B -0.22170(16) 0.57394(7) 1.01799(6) 0.0227(3) Uani d PD 0.877(2) 1 B 1
    H H19E -0.1861 0.6128 1.0436 0.027 Uiso calc PR 0.877(2) 1 B 1
    H H19F -0.1715 0.5358 1.0416 0.027 Uiso calc PR 0.877(2) 1 B 1
    C C20B -0.37591(16) 0.56685(7) 1.00312(7) 0.0288(3) Uani d PD 0.877(2) 1 B 1
    H H20G -0.3915 0.5614 1.0409 0.043 Uiso calc PR 0.877(2) 1 B 1
    H H20H -0.4117 0.5289 0.9770 0.043 Uiso calc PR 0.877(2) 1 B 1
    H H20I -0.4251 0.6056 0.9817 0.043 Uiso calc PR 0.877(2) 1 B 1
    O O1Y -0.2819(8) 0.5744(3) 0.9371(3) 0.0205(16) Uani d PD 0.123(2) 1 B 2
    C C19Y -0.3365(11) 0.5667(4) 0.9848(4) 0.0227(3) Uani d PD 0.123(2) 1 B 2
    H H19G -0.3843 0.5243 0.9799 0.027 Uiso calc PR 0.123(2) 1 B 2
    H H19H -0.4064 0.6009 0.9806 0.027 Uiso calc PR 0.123(2) 1 B 2
    C C20Y -0.2242(17) 0.5704(6) 1.0454(6) 0.055(4) Uani d PD 0.123(2) 1 B 2
    H H20J -0.2642 0.5672 1.0765 0.082 Uiso calc PR 0.123(2) 1 B 2
    H H20K -0.1749 0.6116 1.0498 0.082 Uiso calc PR 0.123(2) 1 B 2
    H H20L -0.1584 0.5347 1.0506 0.082 Uiso calc PR 0.123(2) 1 B 2
    O O2B 0.11661(9) 0.81572(4) 0.64074(4) 0.02732(18) Uani d . 1 1 . .
    O O3B 0.39165(11) 0.26192(4) 0.53919(4) 0.0364(2) Uani d . 1 1 . .
    O O4B -0.19219(12) 0.47120(4) 0.95706(4) 0.0388(2) Uani d . 1 1 B .
    N N1B 0.00759(10) 0.44467(4) 0.78758(4) 0.01896(17) Uani d . 1 1 . .
    N N2B -0.03377(9) 0.53852(4) 0.73501(4) 0.01702(16) Uani d . 1 1 . .
    N N3B 0.07264(9) 0.68721(4) 0.67357(4) 0.01652(16) Uani d . 1 1 . .
    N N4B 0.22233(10) 0.33681(4) 0.58525(4) 0.02010(17) Uani d . 1 1 . .
    C C1B -0.05338(11) 0.48833(5) 0.81388(5) 0.01751(18) Uani d . 1 1 . .
    C C2B -0.09119(11) 0.48028(5) 0.86352(5) 0.01917(19) Uani d . 1 1 . .
    H H2BA -0.0785 0.4400 0.8842 0.023 Uiso calc R 1 1 . .
    C C3B -0.14824(12) 0.53308(5) 0.88195(5) 0.01954(19) Uani d . 1 1 B .
    C C4B -0.17133(12) 0.59237(5) 0.85032(5) 0.0200(2) Uani d . 1 1 . .
    H H4BA -0.2100 0.6276 0.8641 0.024 Uiso calc R 1 1 . .
    C C5B -0.13871(11) 0.60035(5) 0.79940(5) 0.01915(19) Uani d . 1 1 . .
    H H5BA -0.1563 0.6399 0.7774 0.023 Uiso calc R 1 1 . .
    C C6B -0.07888(11) 0.54750(5) 0.78206(5) 0.01699(18) Uani d . 1 1 . .
    C C7B 0.01755(11) 0.47587(4) 0.74094(5) 0.01714(18) Uani d . 1 1 . .
    C C8B 0.07101(11) 0.44370(4) 0.69932(5) 0.01733(18) Uani d . 1 1 . .
    C C9B 0.14730(12) 0.47348(5) 0.66935(5) 0.01917(19) Uani d . 1 1 . .
    H H9BA 0.1639 0.5187 0.6740 0.023 Uiso calc R 1 1 . .
    C C10B 0.19928(12) 0.43860(5) 0.63303(5) 0.0198(2) Uani d . 1 1 . .
    H H10B 0.2523 0.4603 0.6139 0.024 Uiso calc R 1 1 . .
    C C11B 0.17522(11) 0.37157(4) 0.62379(5) 0.01771(18) Uani d . 1 1 . .
    C C12B 0.10018(11) 0.34142(5) 0.65489(5) 0.0200(2) Uani d . 1 1 . .
    H H12B 0.0835 0.2962 0.6505 0.024 Uiso calc R 1 1 . .
    C C13B 0.05040(11) 0.37662(5) 0.69163(5) 0.01927(19) Uani d . 1 1 . .
    H H13B 0.0009 0.3549 0.7123 0.023 Uiso calc R 1 1 . .
    C C14B 0.33434(16) 0.36593(5) 0.57065(6) 0.0337(3) Uani d . 1 1 . .
    H H14C 0.4211 0.3678 0.6081 0.040 Uiso calc R 1 1 . .
    H H14D 0.3079 0.4108 0.5562 0.040 Uiso calc R 1 1 . .
    C C15B 0.3625(2) 0.32821(6) 0.52222(7) 0.0430(4) Uani d . 1 1 . .
    H H15C 0.2798 0.3310 0.4832 0.052 Uiso calc R 1 1 . .
    H H15D 0.4433 0.3475 0.5159 0.052 Uiso calc R 1 1 . .
    C C16B 0.27266(15) 0.23460(6) 0.54554(6) 0.0325(3) Uani d . 1 1 . .
    H H16C 0.2898 0.1880 0.5551 0.039 Uiso calc R 1 1 . .
    H H16D 0.1911 0.2384 0.5063 0.039 Uiso calc R 1 1 . .
    C C17B 0.23841(14) 0.26695(5) 0.59500(5) 0.0253(2) Uani d . 1 1 . .
    H H17C 0.1505 0.2486 0.5954 0.030 Uiso calc R 1 1 . .
    H H17D 0.3143 0.2582 0.6352 0.030 Uiso calc R 1 1 . .
    C C18B -0.18227(14) 0.52350(5) 0.93653(5) 0.0261(2) Uani d . 1 1 . .
    C C21B -0.04038(11) 0.58836(4) 0.69036(5) 0.01778(18) Uani d . 1 1 . .
    H H21C -0.1275 0.6138 0.6802 0.021 Uiso calc R 1 1 . .
    H H21D -0.0428 0.5676 0.6525 0.021 Uiso calc R 1 1 . .
    C C22B 0.08605(11) 0.63358(4) 0.71524(5) 0.01756(18) Uani d . 1 1 . .
    H H22C 0.0942 0.6507 0.7553 0.021 Uiso calc R 1 1 . .
    H H22D 0.1724 0.6090 0.7213 0.021 Uiso calc R 1 1 . .
    C C23B 0.00437(12) 0.74301(5) 0.68820(5) 0.01995(19) Uani d . 1 1 . .
    H H23C 0.0618 0.7585 0.7298 0.024 Uiso calc R 1 1 . .
    H H23D -0.0884 0.7300 0.6873 0.024 Uiso calc R 1 1 . .
    C C24B -0.01374(12) 0.79682(5) 0.64282(5) 0.0234(2) Uani d . 1 1 . .
    H H24C -0.0777 0.7823 0.6018 0.028 Uiso calc R 1 1 . .
    H H24D -0.0572 0.8346 0.6542 0.028 Uiso calc R 1 1 . .
    C C25B 0.18245(13) 0.76127(5) 0.62602(6) 0.0254(2) Uani d . 1 1 . .
    H H25C 0.2731 0.7747 0.6249 0.030 Uiso calc R 1 1 . .
    H H25D 0.1224 0.7449 0.5851 0.030 Uiso calc R 1 1 . .
    C C26B 0.20698(11) 0.70785(5) 0.67282(5) 0.0210(2) Uani d . 1 1 . .
    H H26C 0.2538 0.6708 0.6624 0.025 Uiso calc R 1 1 . .
    H H26D 0.2686 0.7238 0.7137 0.025 Uiso calc R 1 1 . .
loop_
    _atom_site_aniso_label
    _atom_site_aniso_U_11
    _atom_site_aniso_U_22
    _atom_site_aniso_U_33
    _atom_site_aniso_U_12
    _atom_site_aniso_U_13
    _atom_site_aniso_U_23
    O1A 0.0384(11) 0.0220(8) 0.0295(8) 0.0021(6) 0.0229(8) 0.0008(6)
    C19A 0.0407(12) 0.0294(9) 0.0318(9) 0.0027(8) 0.0273(9) 0.0008(7)
    C20A 0.0469(13) 0.0392(11) 0.0286(10) -0.0097(10) 0.0236(9) -0.0034(8)
    O1X 0.043(3) 0.026(2) 0.0276(18) -0.0087(16) 0.0228(19) -0.0077(15)
    C19X 0.045(3) 0.033(2) 0.036(2) -0.001(2) 0.021(2) -0.0047(18)
    C20X 0.045(3) 0.078(5) 0.044(3) -0.007(3) 0.014(3) -0.022(3)
    O4A 0.1043(11) 0.0402(6) 0.0580(7) -0.0108(6) 0.0614(8) -0.0178(5)
    C18A 0.0456(8) 0.0327(6) 0.0333(7) -0.0052(6) 0.0258(6) -0.0059(5)
    O2A 0.0288(5) 0.0295(4) 0.0368(5) 0.0026(4) 0.0156(4) -0.0117(4)
    O3A 0.0365(5) 0.0203(4) 0.0390(5) -0.0063(3) 0.0232(4) -0.0033(3)
    N1A 0.0272(5) 0.0151(4) 0.0225(4) -0.0002(3) 0.0111(4) -0.0016(3)
    N2A 0.0210(4) 0.0145(3) 0.0193(4) -0.0011(3) 0.0097(3) -0.0026(3)
    N3A 0.0215(4) 0.0151(3) 0.0216(4) -0.0006(3) 0.0111(4) -0.0024(3)
    N4A 0.0221(4) 0.0127(3) 0.0217(4) -0.0011(3) 0.0101(4) -0.0010(3)
    C1A 0.0247(5) 0.0151(4) 0.0210(5) 0.0009(4) 0.0102(4) -0.0014(3)
    C2A 0.0316(6) 0.0183(4) 0.0230(5) 0.0003(4) 0.0135(5) -0.0040(4)
    C3A 0.0288(6) 0.0235(5) 0.0238(5) 0.0018(4) 0.0146(5) -0.0015(4)
    C4A 0.0256(6) 0.0222(5) 0.0261(5) -0.0028(4) 0.0140(5) -0.0013(4)
    C5A 0.0241(5) 0.0195(4) 0.0244(5) -0.0030(4) 0.0121(4) -0.0035(4)
    C6A 0.0206(5) 0.0161(4) 0.0198(5) 0.0009(4) 0.0089(4) -0.0017(3)
    C7A 0.0206(5) 0.0140(4) 0.0203(5) 0.0005(3) 0.0086(4) -0.0007(3)
    C8A 0.0196(5) 0.0143(4) 0.0197(5) -0.0005(3) 0.0071(4) -0.0011(3)
    C9A 0.0207(5) 0.0126(4) 0.0205(5) 0.0004(3) 0.0075(4) -0.0006(3)
    C10A 0.0198(5) 0.0143(4) 0.0205(5) 0.0006(3) 0.0085(4) -0.0017(3)
    C11A 0.0177(5) 0.0135(4) 0.0183(4) -0.0007(3) 0.0059(4) -0.0008(3)
    C12A 0.0205(5) 0.0128(4) 0.0246(5) 0.0019(3) 0.0092(4) 0.0006(3)
    C13A 0.0200(5) 0.0145(4) 0.0241(5) 0.0009(4) 0.0092(4) -0.0018(3)
    C14A 0.0275(6) 0.0173(4) 0.0258(5) 0.0011(4) 0.0145(5) -0.0007(4)
    C15A 0.0422(7) 0.0185(4) 0.0314(6) -0.0037(5) 0.0229(6) -0.0010(4)
    C16A 0.0300(6) 0.0167(4) 0.0274(5) -0.0036(4) 0.0124(5) -0.0013(4)
    C17A 0.0342(6) 0.0143(4) 0.0297(6) -0.0053(4) 0.0167(5) -0.0038(4)
    C21A 0.0208(5) 0.0156(4) 0.0188(5) -0.0014(4) 0.0083(4) -0.0040(3)
    C22A 0.0232(5) 0.0155(4) 0.0179(4) 0.0012(4) 0.0090(4) -0.0015(3)
    C23A 0.0340(6) 0.0153(4) 0.0316(6) 0.0028(4) 0.0166(5) 0.0009(4)
    C24A 0.0316(7) 0.0191(5) 0.0438(7) -0.0012(4) 0.0168(6) -0.0087(5)
    C25A 0.0414(8) 0.0364(6) 0.0279(6) 0.0055(6) 0.0186(6) -0.0062(5)
    C26A 0.0347(7) 0.0237(5) 0.0270(6) -0.0007(5) 0.0197(5) -0.0013(4)
    O1B 0.0306(6) 0.0160(4) 0.0227(5) 0.0003(4) 0.0144(5) -0.0005(3)
    C19B 0.0305(7) 0.0211(5) 0.0170(6) 0.0020(5) 0.0097(5) -0.0001(5)
    C20B 0.0313(8) 0.0348(7) 0.0234(7) 0.0024(6) 0.0139(6) 0.0008(5)
    O1Y 0.022(4) 0.021(3) 0.023(3) 0.004(3) 0.015(3) 0.002(2)
    C19Y 0.0305(7) 0.0211(5) 0.0170(6) 0.0020(5) 0.0097(5) -0.0001(5)
    C20Y 0.087(12) 0.027(6) 0.061(10) -0.015(6) 0.041(10) -0.009(7)
    O2B 0.0342(5) 0.0143(3) 0.0374(5) -0.0017(3) 0.0182(4) 0.0026(3)
    O3B 0.0621(7) 0.0212(4) 0.0414(5) 0.0092(4) 0.0370(5) 0.0028(4)
    O4B 0.0762(8) 0.0163(4) 0.0424(5) 0.0007(4) 0.0433(6) 0.0019(3)
    N1B 0.0234(5) 0.0133(3) 0.0228(4) -0.0002(3) 0.0119(4) 0.0011(3)
    N2B 0.0207(4) 0.0127(3) 0.0193(4) -0.0002(3) 0.0095(3) 0.0011(3)
    N3B 0.0187(4) 0.0117(3) 0.0209(4) 0.0008(3) 0.0096(3) 0.0019(3)
    N4B 0.0262(5) 0.0143(3) 0.0201(4) 0.0020(3) 0.0093(4) -0.0020(3)
    C1B 0.0196(5) 0.0128(4) 0.0212(5) -0.0010(3) 0.0091(4) 0.0007(3)
    C2B 0.0234(5) 0.0131(4) 0.0232(5) -0.0014(4) 0.0114(4) 0.0010(3)
    C3B 0.0247(5) 0.0143(4) 0.0224(5) -0.0013(4) 0.0123(4) 0.0001(3)
    C4B 0.0230(5) 0.0153(4) 0.0241(5) 0.0015(4) 0.0119(4) 0.0010(3)
    C5B 0.0223(5) 0.0139(4) 0.0227(5) 0.0016(4) 0.0103(4) 0.0024(3)
    C6B 0.0184(5) 0.0149(4) 0.0185(4) -0.0013(3) 0.0080(4) 0.0002(3)
    C7B 0.0193(5) 0.0126(4) 0.0206(5) -0.0014(3) 0.0089(4) -0.0003(3)
    C8B 0.0196(5) 0.0129(4) 0.0206(5) -0.0009(3) 0.0089(4) -0.0010(3)
    C9B 0.0252(5) 0.0124(4) 0.0227(5) -0.0020(4) 0.0124(4) -0.0017(3)
    C10B 0.0273(6) 0.0135(4) 0.0219(5) -0.0011(4) 0.0132(4) -0.0006(3)
    C11B 0.0206(5) 0.0137(4) 0.0177(4) 0.0014(3) 0.0062(4) -0.0012(3)
    C12B 0.0226(5) 0.0120(4) 0.0253(5) -0.0013(4) 0.0093(4) -0.0014(3)
    C13B 0.0217(5) 0.0126(4) 0.0252(5) -0.0011(3) 0.0110(4) 0.0002(3)
    C14B 0.0572(9) 0.0205(5) 0.0409(7) -0.0025(5) 0.0381(7) -0.0042(5)
    C15B 0.0853(12) 0.0207(5) 0.0445(8) 0.0091(6) 0.0486(9) 0.0035(5)
    C16B 0.0480(8) 0.0197(5) 0.0316(6) 0.0025(5) 0.0174(6) -0.0071(4)
    C17B 0.0346(6) 0.0143(4) 0.0314(6) 0.0005(4) 0.0177(5) -0.0035(4)
    C18B 0.0393(7) 0.0170(4) 0.0294(6) 0.0015(4) 0.0213(5) 0.0005(4)
    C21B 0.0208(5) 0.0135(4) 0.0190(5) -0.0005(3) 0.0078(4) 0.0027(3)
    C22B 0.0193(5) 0.0135(4) 0.0192(5) 0.0001(3) 0.0067(4) 0.0021(3)
    C23B 0.0230(5) 0.0148(4) 0.0241(5) 0.0029(4) 0.0114(4) 0.0013(3)
    C24B 0.0264(6) 0.0152(4) 0.0284(5) 0.0031(4) 0.0105(5) 0.0028(4)
    C25B 0.0307(6) 0.0194(4) 0.0318(6) -0.0014(4) 0.0185(5) 0.0031(4)
    C26B 0.0203(5) 0.0178(4) 0.0263(5) -0.0007(4) 0.0108(4) 0.0008(4)
_geom_special_details
;
 All esds (except the esd in the dihedral angle between two l.s. planes)
 are estimated using the full covariance matrix.  The cell esds are taken
 into account individually in the estimation of esds in distances, angles
 and torsion angles; correlations between esds in cell parameters are only
 used when they are defined by crystal symmetry.  An approximate (isotropic)
 treatment of cell esds is used for estimating esds involving l.s. planes.
;
loop_
    _geom_bond_atom_site_label_1
    _geom_bond_atom_site_label_2
    _geom_bond_site_symmetry_2
    _geom_bond_distance
    _geom_bond_publ_flag
    O1A C18A . 1.298(2) ?
    O1A C19A . 1.451(2) ?
    C19A C20A . 1.495(3) ?
    C19A H19A . 0.9900 ?
    C19A H19B . 0.9900 ?
    C20A H20A . 0.9800 ?
    C20A H20B . 0.9800 ?
    C20A H20C . 0.9800 ?
    O1X C19X . 1.475(6) ?
    O1X C18A . 1.517(5) ?
    C19X C20X . 1.473(8) ?
    C19X H19C . 0.9900 ?
    C19X H19D . 0.9900 ?
    C20X H20D . 0.9800 ?
    C20X H20E . 0.9800 ?
    C20X H20F . 0.9800 ?
    O4A C18A . 1.2033(15) ?
    C18A C3A . 1.4852(16) ?
    O2A C24A . 1.4208(16) ?
    O2A C25A . 1.4243(16) ?
    O3A C16A . 1.4181(14) ?
    O3A C15A . 1.4305(14) ?
    N1A C7A . 1.3247(13) ?
    N1A C1A . 1.3872(14) ?
    N2A C6A . 1.3780(13) ?
    N2A C7A . 1.3862(13) ?
    N2A C21A . 1.4602(12) ?
    N3A C22A . 1.4575(12) ?
    N3A C23A . 1.4641(14) ?
    N3A C26A . 1.4648(14) ?
    N4A C11A . 1.3988(13) ?
    N4A C14A . 1.4622(13) ?
    N4A C17A . 1.4721(13) ?
    C1A C2A . 1.3936(14) ?
    C1A C6A . 1.4083(14) ?
    C2A C3A . 1.3911(16) ?
    C2A H2AA . 0.9500 ?
    C3A C4A . 1.4113(15) ?
    C4A C5A . 1.3854(15) ?
    C4A H4AA . 0.9500 ?
    C5A C6A . 1.3943(14) ?
    C5A H5AA . 0.9500 ?
    C7A C8A . 1.4676(14) ?
    C8A C9A . 1.3969(14) ?
    C8A C13A . 1.4051(14) ?
    C9A C10A . 1.3922(14) ?
    C9A H9AA . 0.9500 ?
    C10A C11A . 1.4099(13) ?
    C10A H10A . 0.9500 ?
    C11A C12A . 1.4077(14) ?
    C12A C13A . 1.3796(14) ?
    C12A H12A . 0.9500 ?
    C13A H13A . 0.9500 ?
    C14A C15A . 1.5167(15) ?
    C14A H14A . 0.9900 ?
    C14A H14B . 0.9900 ?
    C15A H15A . 0.9900 ?
    C15A H15B . 0.9900 ?
    C16A C17A . 1.5084(15) ?
    C16A H16A . 0.9900 ?
    C16A H16B . 0.9900 ?
    C17A H17A . 0.9900 ?
    C17A H17B . 0.9900 ?
    C21A C22A . 1.5298(14) ?
    C21A H21A . 0.9900 ?
    C21A H21B . 0.9900 ?
    C22A H22A . 0.9900 ?
    C22A H22B . 0.9900 ?
    C23A C24A . 1.5120(16) ?
    C23A H23A . 0.9900 ?
    C23A H23B . 0.9900 ?
    C24A H24A . 0.9900 ?
    C24A H24B . 0.9900 ?
    C25A C26A . 1.5125(16) ?
    C25A H25A . 0.9900 ?
    C25A H25B . 0.9900 ?
    C26A H26A . 0.9900 ?
    C26A H26B . 0.9900 ?
    O1B C18B . 1.3484(13) ?
    O1B C19B . 1.4520(16) ?
    C19B C20B . 1.503(2) ?
    C19B H19E . 0.9900 ?
    C19B H19F . 0.9900 ?
    C20B H20G . 0.9800 ?
    C20B H20H . 0.9800 ?
    C20B H20I . 0.9800 ?
    O1Y C19Y . 1.459(10) ?
    O1Y C18B . 1.478(6) ?
    C19Y C20Y . 1.461(14) ?
    C19Y H19G . 0.9900 ?
    C19Y H19H . 0.9900 ?
    C20Y H20J . 0.9800 ?
    C20Y H20K . 0.9800 ?
    C20Y H20L . 0.9800 ?
    O2B C24B . 1.4251(14) ?
    O2B C25B . 1.4290(14) ?
    O3B C16B . 1.4164(17) ?
    O3B C15B . 1.4283(14) ?
    O4B C18B . 1.2077(13) ?
    N1B C7B . 1.3220(13) ?
    N1B C1B . 1.3830(13) ?
    N2B C6B . 1.3827(13) ?
    N2B C7B . 1.3871(12) ?
    N2B C21B . 1.4627(12) ?
    N3B C22B . 1.4583(12) ?
    N3B C26B . 1.4624(13) ?
    N3B C23B . 1.4645(13) ?
    N4B C11B . 1.3942(13) ?
    N4B C17B . 1.4629(13) ?
    N4B C14B . 1.4637(15) ?
    C1B C2B . 1.3910(14) ?
    C1B C6B . 1.4093(13) ?
    C2B C3B . 1.3912(14) ?
    C2B H2BA . 0.9500 ?
    C3B C4B . 1.4101(14) ?
    C3B C18B . 1.4849(15) ?
    C4B C5B . 1.3880(14) ?
    C4B H4BA . 0.9500 ?
    C5B C6B . 1.3959(14) ?
    C5B H5BA . 0.9500 ?
    C7B C8B . 1.4682(14) ?
    C8B C9B . 1.3965(14) ?
    C8B C13B . 1.4050(13) ?
    C9B C10B . 1.3852(14) ?
    C9B H9BA . 0.9500 ?
    C10B C11B . 1.4108(13) ?
    C10B H10B . 0.9500 ?
    C11B C12B . 1.4096(14) ?
    C12B C13B . 1.3822(14) ?
    C12B H12B . 0.9500 ?
    C13B H13B . 0.9500 ?
    C14B C15B . 1.5106(16) ?
    C14B H14C . 0.9900 ?
    C14B H14D . 0.9900 ?
    C15B H15C . 0.9900 ?
    C15B H15D . 0.9900 ?
    C16B C17B . 1.5108(16) ?
    C16B H16C . 0.9900 ?
    C16B H16D . 0.9900 ?
    C17B H17C . 0.9900 ?
    C17B H17D . 0.9900 ?
    C21B C22B . 1.5294(14) ?
    C21B H21C . 0.9900 ?
    C21B H21D . 0.9900 ?
    C22B H22C . 0.9900 ?
    C22B H22D . 0.9900 ?
    C23B C24B . 1.5108(14) ?
    C23B H23C . 0.9900 ?
    C23B H23D . 0.9900 ?
    C24B H24C . 0.9900 ?
    C24B H24D . 0.9900 ?
    C25B C26B . 1.5185(15) ?
    C25B H25C . 0.9900 ?
    C25B H25D . 0.9900 ?
    C26B H26C . 0.9900 ?
    C26B H26D . 0.9900 ?
loop_
    _geom_angle_atom_site_label_1
    _geom_angle_atom_site_label_2
    _geom_angle_atom_site_label_3
    _geom_angle_site_symmetry_1
    _geom_angle_site_symmetry_3
    _geom_angle
    _geom_angle_publ_flag
    C18A O1A C19A . . 115.53(16) ?
    O1A C19A C20A . . 109.17(16) ?
    O1A C19A H19A . . 109.8 ?
    C20A C19A H19A . . 109.8 ?
    O1A C19A H19B . . 109.8 ?
    C20A C19A H19B . . 109.8 ?
    H19A C19A H19B . . 108.3 ?
    C19X O1X C18A . . 116.1(3) ?
    C20X C19X O1X . . 108.0(4) ?
    C20X C19X H19C . . 110.1 ?
    O1X C19X H19C . . 110.1 ?
    C20X C19X H19D . . 110.1 ?
    O1X C19X H19D . . 110.1 ?
    H19C C19X H19D . . 108.4 ?
    C19X C20X H20D . . 109.5 ?
    C19X C20X H20E . . 109.5 ?
    H20D C20X H20E . . 109.5 ?
    C19X C20X H20F . . 109.5 ?
    H20D C20X H20F . . 109.5 ?
    H20E C20X H20F . . 109.5 ?
    O4A C18A O1A . . 120.02(14) ?
    O4A C18A C3A . . 123.89(12) ?
    O1A C18A C3A . . 115.71(13) ?
    O4A C18A O1X . . 126.49(19) ?
    C3A C18A O1X . . 107.76(18) ?
    C24A O2A C25A . . 110.06(9) ?
    C16A O3A C15A . . 108.79(9) ?
    C7A N1A C1A . . 104.94(8) ?
    C6A N2A C7A . . 106.55(8) ?
    C6A N2A C21A . . 123.95(8) ?
    C7A N2A C21A . . 129.41(8) ?
    C22A N3A C23A . . 111.83(8) ?
    C22A N3A C26A . . 111.49(8) ?
    C23A N3A C26A . . 108.96(9) ?
    C11A N4A C14A . . 117.01(8) ?
    C11A N4A C17A . . 116.04(8) ?
    C14A N4A C17A . . 112.82(9) ?
    N1A C1A C2A . . 129.88(9) ?
    N1A C1A C6A . . 110.21(9) ?
    C2A C1A C6A . . 119.91(10) ?
    C3A C2A C1A . . 118.05(10) ?
    C3A C2A H2AA . . 121.0 ?
    C1A C2A H2AA . . 121.0 ?
    C2A C3A C4A . . 121.25(10) ?
    C2A C3A C18A . . 116.56(10) ?
    C4A C3A C18A . . 122.16(10) ?
    C5A C4A C3A . . 121.37(10) ?
    C5A C4A H4AA . . 119.3 ?
    C3A C4A H4AA . . 119.3 ?
    C4A C5A C6A . . 116.83(10) ?
    C4A C5A H5AA . . 121.6 ?
    C6A C5A H5AA . . 121.6 ?
    N2A C6A C5A . . 131.84(9) ?
    N2A C6A C1A . . 105.57(9) ?
    C5A C6A C1A . . 122.57(9) ?
    N1A C7A N2A . . 112.74(9) ?
    N1A C7A C8A . . 122.08(9) ?
    N2A C7A C8A . . 125.06(9) ?
    C9A C8A C13A . . 117.35(9) ?
    C9A C8A C7A . . 124.98(9) ?
    C13A C8A C7A . . 117.60(9) ?
    C10A C9A C8A . . 121.31(9) ?
    C10A C9A H9AA . . 119.3 ?
    C8A C9A H9AA . . 119.3 ?
    C9A C10A C11A . . 121.22(9) ?
    C9A C10A H10A . . 119.4 ?
    C11A C10A H10A . . 119.4 ?
    N4A C11A C12A . . 120.55(8) ?
    N4A C11A C10A . . 122.32(9) ?
    C12A C11A C10A . . 117.11(9) ?
    C13A C12A C11A . . 121.23(9) ?
    C13A C12A H12A . . 119.4 ?
    C11A C12A H12A . . 119.4 ?
    C12A C13A C8A . . 121.76(9) ?
    C12A C13A H13A . . 119.1 ?
    C8A C13A H13A . . 119.1 ?
    N4A C14A C15A . . 111.56(9) ?
    N4A C14A H14A . . 109.3 ?
    C15A C14A H14A . . 109.3 ?
    N4A C14A H14B . . 109.3 ?
    C15A C14A H14B . . 109.3 ?
    H14A C14A H14B . . 108.0 ?
    O3A C15A C14A . . 111.86(9) ?
    O3A C15A H15A . . 109.2 ?
    C14A C15A H15A . . 109.2 ?
    O3A C15A H15B . . 109.2 ?
    C14A C15A H15B . . 109.2 ?
    H15A C15A H15B . . 107.9 ?
    O3A C16A C17A . . 111.67(9) ?
    O3A C16A H16A . . 109.3 ?
    C17A C16A H16A . . 109.3 ?
    O3A C16A H16B . . 109.3 ?
    C17A C16A H16B . . 109.3 ?
    H16A C16A H16B . . 107.9 ?
    N4A C17A C16A . . 111.41(9) ?
    N4A C17A H17A . . 109.3 ?
    C16A C17A H17A . . 109.3 ?
    N4A C17A H17B . . 109.3 ?
    C16A C17A H17B . . 109.3 ?
    H17A C17A H17B . . 108.0 ?
    N2A C21A C22A . . 109.96(8) ?
    N2A C21A H21A . . 109.7 ?
    C22A C21A H21A . . 109.7 ?
    N2A C21A H21B . . 109.7 ?
    C22A C21A H21B . . 109.7 ?
    H21A C21A H21B . . 108.2 ?
    N3A C22A C21A . . 111.70(8) ?
    N3A C22A H22A . . 109.3 ?
    C21A C22A H22A . . 109.3 ?
    N3A C22A H22B . . 109.3 ?
    C21A C22A H22B . . 109.3 ?
    H22A C22A H22B . . 107.9 ?
    N3A C23A C24A . . 110.02(10) ?
    N3A C23A H23A . . 109.7 ?
    C24A C23A H23A . . 109.7 ?
    N3A C23A H23B . . 109.7 ?
    C24A C23A H23B . . 109.7 ?
    H23A C23A H23B . . 108.2 ?
    O2A C24A C23A . . 111.05(9) ?
    O2A C24A H24A . . 109.4 ?
    C23A C24A H24A . . 109.4 ?
    O2A C24A H24B . . 109.4 ?
    C23A C24A H24B . . 109.4 ?
    H24A C24A H24B . . 108.0 ?
    O2A C25A C26A . . 111.77(10) ?
    O2A C25A H25A . . 109.3 ?
    C26A C25A H25A . . 109.3 ?
    O2A C25A H25B . . 109.3 ?
    C26A C25A H25B . . 109.3 ?
    H25A C25A H25B . . 107.9 ?
    N3A C26A C25A . . 110.20(10) ?
    N3A C26A H26A . . 109.6 ?
    C25A C26A H26A . . 109.6 ?
    N3A C26A H26B . . 109.6 ?
    C25A C26A H26B . . 109.6 ?
    H26A C26A H26B . . 108.1 ?
    C18B O1B C19B . . 115.73(9) ?
    O1B C19B C20B . . 111.26(13) ?
    O1B C19B H19E . . 109.4 ?
    C20B C19B H19E . . 109.4 ?
    O1B C19B H19F . . 109.4 ?
    C20B C19B H19F . . 109.4 ?
    H19E C19B H19F . . 108.0 ?
    C19Y O1Y C18B . . 114.4(6) ?
    O1Y C19Y C20Y . . 111.1(11) ?
    O1Y C19Y H19G . . 109.4 ?
    C20Y C19Y H19G . . 109.4 ?
    O1Y C19Y H19H . . 109.4 ?
    C20Y C19Y H19H . . 109.4 ?
    H19G C19Y H19H . . 108.0 ?
    C19Y C20Y H20J . . 109.5 ?
    C19Y C20Y H20K . . 109.5 ?
    H20J C20Y H20K . . 109.5 ?
    C19Y C20Y H20L . . 109.5 ?
    H20J C20Y H20L . . 109.5 ?
    H20K C20Y H20L . . 109.5 ?
    C24B O2B C25B . . 109.94(8) ?
    C16B O3B C15B . . 108.41(11) ?
    C7B N1B C1B . . 105.01(8) ?
    C6B N2B C7B . . 106.24(8) ?
    C6B N2B C21B . . 123.92(8) ?
    C7B N2B C21B . . 129.83(8) ?
    C22B N3B C26B . . 112.98(8) ?
    C22B N3B C23B . . 111.44(8) ?
    C26B N3B C23B . . 108.81(8) ?
    C11B N4B C17B . . 116.91(9) ?
    C11B N4B C14B . . 117.12(8) ?
    C17B N4B C14B . . 113.09(9) ?
    N1B C1B C2B . . 129.38(9) ?
    N1B C1B C6B . . 110.34(9) ?
    C2B C1B C6B . . 120.27(9) ?
    C1B C2B C3B . . 117.89(9) ?
    C1B C2B H2BA . . 121.1 ?
    C3B C2B H2BA . . 121.1 ?
    C2B C3B C4B . . 121.30(9) ?
    C2B C3B C18B . . 116.41(9) ?
    C4B C3B C18B . . 122.28(9) ?
    C5B C4B C3B . . 121.39(9) ?
    C5B C4B H4BA . . 119.3 ?
    C3B C4B H4BA . . 119.3 ?
    C4B C5B C6B . . 116.83(9) ?
    C4B C5B H5BA . . 121.6 ?
    C6B C5B H5BA . . 121.6 ?
    N2B C6B C5B . . 132.29(9) ?
    N2B C6B C1B . . 105.45(8) ?
    C5B C6B C1B . . 122.26(9) ?
    N1B C7B N2B . . 112.95(9) ?
    N1B C7B C8B . . 121.16(9) ?
    N2B C7B C8B . . 125.80(9) ?
    C9B C8B C13B . . 117.17(9) ?
    C9B C8B C7B . . 125.50(9) ?
    C13B C8B C7B . . 117.23(9) ?
    C10B C9B C8B . . 121.53(9) ?
    C10B C9B H9BA . . 119.2 ?
    C8B C9B H9BA . . 119.2 ?
    C9B C10B C11B . . 121.41(9) ?
    C9B C10B H10B . . 119.3 ?
    C11B C10B H10B . . 119.3 ?
    N4B C11B C12B . . 121.47(9) ?
    N4B C11B C10B . . 121.57(9) ?
    C12B C11B C10B . . 116.95(9) ?
    C13B C12B C11B . . 121.06(9) ?
    C13B C12B H12B . . 119.5 ?
    C11B C12B H12B . . 119.5 ?
    C12B C13B C8B . . 121.84(9) ?
    C12B C13B H13B . . 119.1 ?
    C8B C13B H13B . . 119.1 ?
    N4B C14B C15B . . 111.95(11) ?
    N4B C14B H14C . . 109.2 ?
    C15B C14B H14C . . 109.2 ?
    N4B C14B H14D . . 109.2 ?
    C15B C14B H14D . . 109.2 ?
    H14C C14B H14D . . 107.9 ?
    O3B C15B C14B . . 111.26(10) ?
    O3B C15B H15C . . 109.4 ?
    C14B C15B H15C . . 109.4 ?
    O3B C15B H15D . . 109.4 ?
    C14B C15B H15D . . 109.4 ?
    H15C C15B H15D . . 108.0 ?
    O3B C16B C17B . . 112.55(10) ?
    O3B C16B H16C . . 109.1 ?
    C17B C16B H16C . . 109.1 ?
    O3B C16B H16D . . 109.1 ?
    C17B C16B H16D . . 109.1 ?
    H16C C16B H16D . . 107.8 ?
    N4B C17B C16B . . 111.15(9) ?
    N4B C17B H17C . . 109.4 ?
    C16B C17B H17C . . 109.4 ?
    N4B C17B H17D . . 109.4 ?
    C16B C17B H17D . . 109.4 ?
    H17C C17B H17D . . 108.0 ?
    O4B C18B O1B . . 123.17(10) ?
    O4B C18B O1Y . . 117.7(3) ?
    O4B C18B C3B . . 124.04(10) ?
    O1B C18B C3B . . 112.70(9) ?
    O1Y C18B C3B . . 108.5(2) ?
    N2B C21B C22B . . 110.99(8) ?
    N2B C21B H21C . . 109.4 ?
    C22B C21B H21C . . 109.4 ?
    N2B C21B H21D . . 109.4 ?
    C22B C21B H21D . . 109.4 ?
    H21C C21B H21D . . 108.0 ?
    N3B C22B C21B . . 111.15(8) ?
    N3B C22B H22C . . 109.4 ?
    C21B C22B H22C . . 109.4 ?
    N3B C22B H22D . . 109.4 ?
    C21B C22B H22D . . 109.4 ?
    H22C C22B H22D . . 108.0 ?
    N3B C23B C24B . . 110.39(8) ?
    N3B C23B H23C . . 109.6 ?
    C24B C23B H23C . . 109.6 ?
    N3B C23B H23D . . 109.6 ?
    C24B C23B H23D . . 109.6 ?
    H23C C23B H23D . . 108.1 ?
    O2B C24B C23B . . 111.75(9) ?
    O2B C24B H24C . . 109.3 ?
    C23B C24B H24C . . 109.3 ?
    O2B C24B H24D . . 109.3 ?
    C23B C24B H24D . . 109.3 ?
    H24C C24B H24D . . 107.9 ?
    O2B C25B C26B . . 110.73(9) ?
    O2B C25B H25C . . 109.5 ?
    C26B C25B H25C . . 109.5 ?
    O2B C25B H25D . . 109.5 ?
    C26B C25B H25D . . 109.5 ?
    H25C C25B H25D . . 108.1 ?
    N3B C26B C25B . . 109.40(9) ?
    N3B C26B H26C . . 109.8 ?
    C25B C26B H26C . . 109.8 ?
    N3B C26B H26D . . 109.8 ?
    C25B C26B H26D . . 109.8 ?
    H26C C26B H26D . . 108.2 ?
loop_
    _geom_torsion_atom_site_label_1
    _geom_torsion_atom_site_label_2
    _geom_torsion_atom_site_label_3
    _geom_torsion_atom_site_label_4
    _geom_torsion_site_symmetry_1
    _geom_torsion_site_symmetry_2
    _geom_torsion_site_symmetry_3
    _geom_torsion_site_symmetry_4
    _geom_torsion
    _geom_torsion_publ_flag
    C18A O1A C19A C20A . . . . -173.2(2) ?
    C18A O1X C19X C20X . . . . 86.8(6) ?
    C19A O1A C18A O4A . . . . -2.7(3) ?
    C19A O1A C18A C3A . . . . -175.87(15) ?
    C19A O1A C18A O1X . . . . 111.3(7) ?
    C19X O1X C18A O4A . . . . 10.8(5) ?
    C19X O1X C18A O1A . . . . -69.1(6) ?
    C19X O1X C18A C3A . . . . 175.6(3) ?
    C7A N1A C1A C2A . . . . -179.42(12) ?
    C7A N1A C1A C6A . . . . -0.30(12) ?
    N1A C1A C2A C3A . . . . 179.53(11) ?
    C6A C1A C2A C3A . . . . 0.48(17) ?
    C1A C2A C3A C4A . . . . -1.01(18) ?
    C1A C2A C3A C18A . . . . -179.19(11) ?
    O4A C18A C3A C2A . . . . 5.8(2) ?
    O1A C18A C3A C2A . . . . 178.74(15) ?
    O1X C18A C3A C2A . . . . -159.5(2) ?
    O4A C18A C3A C4A . . . . -172.36(15) ?
    O1A C18A C3A C4A . . . . 0.6(2) ?
    O1X C18A C3A C4A . . . . 22.3(3) ?
    C2A C3A C4A C5A . . . . 0.06(18) ?
    C18A C3A C4A C5A . . . . 178.14(12) ?
    C3A C4A C5A C6A . . . . 1.39(17) ?
    C7A N2A C6A C5A . . . . 178.15(12) ?
    C21A N2A C6A C5A . . . . -5.01(18) ?
    C7A N2A C6A C1A . . . . -0.03(11) ?
    C21A N2A C6A C1A . . . . 176.80(9) ?
    C4A C5A C6A N2A . . . . -179.86(11) ?
    C4A C5A C6A C1A . . . . -1.94(17) ?
    N1A C1A C6A N2A . . . . 0.21(12) ?
    C2A C1A C6A N2A . . . . 179.42(10) ?
    N1A C1A C6A C5A . . . . -178.19(10) ?
    C2A C1A C6A C5A . . . . 1.03(17) ?
    C1A N1A C7A N2A . . . . 0.28(12) ?
    C1A N1A C7A C8A . . . . 176.39(10) ?
    C6A N2A C7A N1A . . . . -0.16(12) ?
    C21A N2A C7A N1A . . . . -176.76(10) ?
    C6A N2A C7A C8A . . . . -176.13(10) ?
    C21A N2A C7A C8A . . . . 7.27(17) ?
    N1A C7A C8A C9A . . . . 139.33(11) ?
    N2A C7A C8A C9A . . . . -45.05(16) ?
    N1A C7A C8A C13A . . . . -37.46(15) ?
    N2A C7A C8A C13A . . . . 138.16(11) ?
    C13A C8A C9A C10A . . . . 0.33(16) ?
    C7A C8A C9A C10A . . . . -176.47(10) ?
    C8A C9A C10A C11A . . . . -1.16(16) ?
    C14A N4A C11A C12A . . . . 174.99(10) ?
    C17A N4A C11A C12A . . . . 37.80(14) ?
    C14A N4A C11A C10A . . . . -6.41(15) ?
    C17A N4A C11A C10A . . . . -143.60(11) ?
    C9A C10A C11A N4A . . . . -177.58(10) ?
    C9A C10A C11A C12A . . . . 1.07(15) ?
    N4A C11A C12A C13A . . . . 178.48(10) ?
    C10A C11A C12A C13A . . . . -0.19(16) ?
    C11A C12A C13A C8A . . . . -0.63(17) ?
    C9A C8A C13A C12A . . . . 0.56(16) ?
    C7A C8A C13A C12A . . . . 177.60(10) ?
    C11A N4A C14A C15A . . . . 174.35(9) ?
    C17A N4A C14A C15A . . . . -47.14(13) ?
    C16A O3A C15A C14A . . . . -60.93(13) ?
    N4A C14A C15A O3A . . . . 54.02(14) ?
    C15A O3A C16A C17A . . . . 61.79(12) ?
    C11A N4A C17A C16A . . . . -173.12(9) ?
    C14A N4A C17A C16A . . . . 47.94(13) ?
    O3A C16A C17A N4A . . . . -55.71(13) ?
    C6A N2A C21A C22A . . . . -75.87(12) ?
    C7A N2A C21A C22A . . . . 100.20(12) ?
    C23A N3A C22A C21A . . . . -154.95(9) ?
    C26A N3A C22A C21A . . . . 82.78(11) ?
    N2A C21A C22A N3A . . . . -177.11(8) ?
    C22A N3A C23A C24A . . . . 178.76(9) ?
    C26A N3A C23A C24A . . . . -57.54(12) ?
    C25A O2A C24A C23A . . . . -58.52(13) ?
    N3A C23A C24A O2A . . . . 59.31(14) ?
    C24A O2A C25A C26A . . . . 57.69(14) ?
    C22A N3A C26A C25A . . . . -179.66(10) ?
    C23A N3A C26A C25A . . . . 56.43(13) ?
    O2A C25A C26A N3A . . . . -57.24(14) ?
    C18B O1B C19B C20B . . . . -84.92(15) ?
    C18B O1Y C19Y C20Y . . . . 62.4(10) ?
    C7B N1B C1B C2B . . . . 178.19(11) ?
    C7B N1B C1B C6B . . . . -0.64(12) ?
    N1B C1B C2B C3B . . . . 178.37(11) ?
    C6B C1B C2B C3B . . . . -2.90(16) ?
    C1B C2B C3B C4B . . . . 1.96(17) ?
    C1B C2B C3B C18B . . . . -177.72(10) ?
    C2B C3B C4B C5B . . . . 0.30(17) ?
    C18B C3B C4B C5B . . . . 179.96(11) ?
    C3B C4B C5B C6B . . . . -1.57(16) ?
    C7B N2B C6B C5B . . . . 179.54(11) ?
    C21B N2B C6B C5B . . . . 0.53(18) ?
    C7B N2B C6B C1B . . . . -0.75(11) ?
    C21B N2B C6B C1B . . . . -179.76(9) ?
    C4B C5B C6B N2B . . . . -179.73(11) ?
    C4B C5B C6B C1B . . . . 0.60(16) ?
    N1B C1B C6B N2B . . . . 0.88(12) ?
    C2B C1B C6B N2B . . . . -178.08(10) ?
    N1B C1B C6B C5B . . . . -179.37(10) ?
    C2B C1B C6B C5B . . . . 1.67(16) ?
    C1B N1B C7B N2B . . . . 0.16(12) ?
    C1B N1B C7B C8B . . . . -176.65(9) ?
    C6B N2B C7B N1B . . . . 0.39(12) ?
    C21B N2B C7B N1B . . . . 179.32(10) ?
    C6B N2B C7B C8B . . . . 177.01(10) ?
    C21B N2B C7B C8B . . . . -4.05(17) ?
    N1B C7B C8B C9B . . . . -147.51(11) ?
    N2B C7B C8B C9B . . . . 36.12(17) ?
    N1B C7B C8B C13B . . . . 28.76(15) ?
    N2B C7B C8B C13B . . . . -147.61(11) ?
    C13B C8B C9B C10B . . . . 0.67(16) ?
    C7B C8B C9B C10B . . . . 176.94(10) ?
    C8B C9B C10B C11B . . . . 1.19(17) ?
    C17B N4B C11B C12B . . . . -22.10(15) ?
    C14B N4B C11B C12B . . . . -161.06(11) ?
    C17B N4B C11B C10B . . . . 158.50(11) ?
    C14B N4B C11B C10B . . . . 19.54(15) ?
    C9B C10B C11B N4B . . . . 177.27(10) ?
    C9B C10B C11B C12B . . . . -2.15(16) ?
    N4B C11B C12B C13B . . . . -178.12(10) ?
    C10B C11B C12B C13B . . . . 1.30(16) ?
    C11B C12B C13B C8B . . . . 0.53(17) ?
    C9B C8B C13B C12B . . . . -1.52(16) ?
    C7B C8B C13B C12B . . . . -178.11(10) ?
    C11B N4B C14B C15B . . . . -172.34(11) ?
    C17B N4B C14B C15B . . . . 47.20(15) ?
    C16B O3B C15B C14B . . . . 61.40(16) ?
    N4B C14B C15B O3B . . . . -54.87(18) ?
    C15B O3B C16B C17B . . . . -61.80(14) ?
    C11B N4B C17B C16B . . . . 173.03(10) ?
    C14B N4B C17B C16B . . . . -46.42(14) ?
    O3B C16B C17B N4B . . . . 54.58(14) ?
    C19B O1B C18B O4B . . . . -1.2(2) ?
    C19B O1B C18B O1Y . . . . 91.5(4) ?
    C19B O1B C18B C3B . . . . -177.84(11) ?
    C19Y O1Y C18B O4B . . . . 26.3(8) ?
    C19Y O1Y C18B O1B . . . . -83.0(7) ?
    C19Y O1Y C18B C3B . . . . 173.6(6) ?
    C2B C3B C18B O4B . . . . -16.55(19) ?
    C4B C3B C18B O4B . . . . 163.78(13) ?
    C2B C3B C18B O1B . . . . 160.06(11) ?
    C4B C3B C18B O1B . . . . -19.62(17) ?
    C2B C3B C18B O1Y . . . . -161.3(3) ?
    C4B C3B C18B O1Y . . . . 19.0(4) ?
    C6B N2B C21B C22B . . . . 83.50(12) ?
    C7B N2B C21B C22B . . . . -95.26(12) ?
    C26B N3B C22B C21B . . . . -145.67(9) ?
    C23B N3B C22B C21B . . . . 91.46(10) ?
    N2B C21B C22B N3B . . . . -174.05(8) ?
    C22B N3B C23B C24B . . . . -177.62(9) ?
    C26B N3B C23B C24B . . . . 57.15(11) ?
    C25B O2B C24B C23B . . . . 57.38(12) ?
    N3B C23B C24B O2B . . . . -57.12(12) ?
    C24B O2B C25B C26B . . . . -58.85(12) ?
    C22B N3B C26B C25B . . . . 177.08(8) ?
    C23B N3B C26B C25B . . . . -58.59(11) ?
    O2B C25B C26B N3B . . . . 60.28(12) ?
loop_
    _geom_hbond_atom_site_label_D
    _geom_hbond_atom_site_label_H
    _geom_hbond_atom_site_label_A
    _geom_hbond_site_symmetry_A
    _geom_hbond_distance_DH
    _geom_hbond_distance_HA
    _geom_hbond_distance_DA
    _geom_hbond_angle_DHA
    _geom_hbond_publ_flag
    C14B H14D O4A 4_575 0.99 2.39 3.1322(17) 132 yes
    C16B H16C O1B 2_546 0.99 2.42 3.2944(15) 147 yes
    C17B H17C O3A 1_445 0.99 2.60 3.4963(18) 151 yes
    C23B H23D O2A 1_455 0.99 2.53 3.3839(16) 144 yes
    C24B H24D N1B 2_556 0.99 2.61 3.4668(14) 145 yes
    C25B H25C N3A . 0.99 2.61 3.5189(18) 153 yes
