# Supplementary material for: Ethyl 1-[2-(morpholin-4-yl)eth­yl]-2-[4-(morpholin-4-yl)phen­yl]-1H-1,3-benzimidazole-5-carboxyl­ate
Source: Acta Crystallogr Sect E Struct Rep Online. 2011 Jun 22;67(Pt 7):o1772. doi: 10.1107/S1600536811023294 (PMC3152030; doi:10.1107/S1600536811023294)
Supplement: Supplementary file 2 [file e-67-o1772-Isup2.hkl]

# 
# h,k,l, Fc-squared, Fo-squared, sigma(Fo-squared) and status flag 
# 
data_I
_shelx_title ' 5iia_0m in P2(1)/c (100K)' 
_shelx_refln_list_code          4 
_shelx_F_calc_maximum      879.17 
_exptl_crystal_F_000      1984.00 
_reflns_d_resolution_high  0.6208 
 
loop_ 
 _symmetry_equiv_pos_as_xyz 
 'x, y, z' 
 '-x, y+1/2, -z+1/2' 
 '-x, -y, -z' 
 'x, -y-1/2, z-1/2' 
 
_cell_length_a    10.3595 
_cell_length_b    20.6870 
_cell_length_c    23.7904 
_cell_angle_alpha  90.000 
_cell_angle_beta  112.839 
_cell_angle_gamma  90.000 
 
_shelx_F_squared_multiplier     1.000 
 
loop_ 
 _refln_index_h 
 _refln_index_k 
 _refln_index_l 
 _refln_F_squared_calc 
 _refln_F_squared_meas 
 _refln_F_squared_sigma 
 _refln_observed_status 
   3   0   0     1013.28      999.71     37.13 o 
   4   0   0     1469.24     1442.62     20.52 o 
   5   0   0     3216.03     3400.44     44.81 o 
   6   0   0      199.20      262.79      6.79 o 
   7   0   0      148.33      161.97      9.15 o 
   8   0   0     1807.91     1813.67     38.96 o 
   9   0   0      270.22      215.47     22.01 o 
  10   0   0      450.59      483.13     31.13 o 
  11   0   0        1.88       17.01     14.83 o 
  12   0   0      183.41       92.98     22.39 o 
  13   0   0        1.52        9.08     20.25 o 
  14   0   0       92.36      140.83     31.14 o 
  15   0   0        3.04        3.54     23.12 o 
   1   1   0       19.03       15.38      1.65 o 
   2   1   0    24778.04    23927.29    313.36 o 
   3   1   0     8335.86     8027.24     84.30 o 
   4   1   0     1175.48     1170.01     15.31 o 
   5   1   0        8.42        4.86      1.98 o 
   6   1   0     3783.26     4028.89     38.61 o 
   7   1   0       24.10       18.36      2.44 o 
   8   1   0      452.38      513.65     14.53 o 
   9   1   0      705.92      671.60     28.88 o 
  10   1   0       41.05       26.22      9.10 o 
  11   1   0        1.61        7.46     10.20 o 
  12   1   0       38.74       27.17     13.34 o 
  13   1   0       62.56       79.97     24.91 o 
  14   1   0        1.70        5.51     15.34 o 
  15   1   0        0.02        0.13     16.25 o 
   0   2   0    23680.95    22703.84    590.43 o 
   1   2   0      227.48      209.87      3.69 o 
   2   2   0     3577.65     3628.18     35.43 o 
   3   2   0        0.48       -0.99      0.99 o 
   4   2   0      211.70      183.43      5.26 o 
   5   2   0       15.21       16.50      2.75 o 
   6   2   0     3112.55     3401.46     33.96 o 
   7   2   0        8.08       13.53      2.70 o 
   8   2   0     1811.96     1942.54     28.53 o 
   9   2   0      298.02      300.14     17.77 o 
  10   2   0      126.93      120.43     15.22 o 
  11   2   0       67.00       32.52     13.77 o 
  12   2   0        1.60        1.68     12.18 o 
  13   2   0        0.51       -3.51     13.36 o 
  14   2   0       52.49       12.53     18.68 o 
  15   2   0      108.42      134.06     20.20 o 
   1   3   0      553.98      621.45      8.37 o 
   2   3   0    95479.01    98087.13    844.14 o 
   3   3   0      194.44      150.76      3.88 o 
   4   3   0      483.38      400.53      6.71 o 
   5   3   0      221.75      223.67      6.38 o 
   6   3   0     3372.15     3637.37     36.32 o 
   7   3   0      658.30      664.57     13.62 o 
   8   3   0      125.00      138.66      6.92 o 
   9   3   0      214.79      252.73     11.96 o 
  10   3   0      124.20      134.89     14.23 o 
  11   3   0       99.18      130.69     19.18 o 
  12   3   0        4.67        1.69     12.13 o 
  13   3   0       60.14       81.52     17.93 o 
  14   3   0        1.53      -10.88     13.87 o 
  15   3   0        5.02       12.44     19.17 o 
   0   4   0    27691.51    27699.08    488.49 o 
   1   4   0      184.62      234.22      4.88 o 
   2   4   0      773.71      798.19     10.94 o 
   3   4   0     2986.05     3062.16     30.54 o 
   4   4   0        2.25        8.66      2.14 o 
   5   4   0     3155.26     3245.61     32.48 o 
   6   4   0      176.67      226.84      7.27 o 
   7   4   0       58.16       78.79      5.96 o 
   8   4   0      904.66      871.47     21.56 o 
   9   4   0       10.03       16.45      5.55 o 
  10   4   0       75.44       94.09     17.07 o 
  11   4   0       16.38        5.12     11.41 o 
  12   4   0      127.44      135.43     28.90 o 
  13   4   0        2.84        2.93     12.51 o 
  14   4   0      110.75      108.46     37.06 o 
  15   4   0        1.39       -3.45     25.54 o 
   1   5   0      198.23      190.61      4.59 o 
   2   5   0     2330.50     2438.29     25.28 o 
   3   5   0     2345.50     2430.27     25.85 o 
   4   5   0     1389.46     1562.62     15.59 o 
   5   5   0      237.48      197.96      5.36 o 
   6   5   0      862.39      836.80     12.43 o 
   7   5   0        3.61       -0.49      3.78 o 
   8   5   0     1534.52     1666.60     30.48 o 
   9   5   0       18.21       20.03      9.81 o 
  10   5   0       54.23       44.52     11.71 o 
  11   5   0       54.82       24.49     11.88 o 
  12   5   0        0.04       11.69     11.56 o 
  13   5   0       11.25      -11.17     11.17 o 
  14   5   0       16.29       -9.51     26.69 o 
  15   5   0      416.06      394.03     52.99 o 
   0   6   0     4856.10     5004.90     67.89 o 
   1   6   0      446.82      454.32      6.91 o 
   2   6   0    10496.03    10892.14    116.21 o 
   3   6   0      158.98      167.02      4.15 o 
   4   6   0     2502.41     2747.19     24.82 o 
   5   6   0     2170.36     2314.44     24.35 o 
   6   6   0      136.99      177.71      6.90 o 
   7   6   0       17.76       22.15      5.77 o 
   8   6   0       18.59       21.42      6.86 o 
   9   6   0       16.99       31.04     10.68 o 
  10   6   0       19.97       17.74     10.26 o 
  11   6   0       63.05       88.27     13.79 o 
  12   6   0        2.46       -1.58     10.57 o 
  13   6   0       13.18       28.51     17.04 o 
  14   6   0        3.37        5.65     26.03 o 
  15   6   0       29.90       50.78     31.53 o 
   1   7   0       62.83       71.95      2.48 o 
   2   7   0      341.16      375.23      7.21 o 
   3   7   0      145.58      193.89      5.15 o 
   4   7   0      118.16      102.76      3.72 o 
   5   7   0       26.43       28.89      2.58 o 
   6   7   0        6.76       13.31      2.72 o 
   7   7   0      225.72      245.05     13.89 o 
   8   7   0       93.74       92.16      7.22 o 
   9   7   0      209.39      256.61     14.96 o 
  10   7   0       87.85       81.43     15.87 o 
  11   7   0      169.31      183.42     15.71 o 
  12   7   0        0.03       16.77     39.86 o 
  13   7   0      154.48      142.00     47.29 o 
  14   7   0       12.80       45.99     25.38 o 
  15   7   0      199.95      179.70     44.50 o 
   0   8   0       21.13       36.10      2.92 o 
   1   8   0       61.48       46.24      2.33 o 
   2   8   0      923.52     1055.73     13.79 o 
   3   8   0       32.17       40.89      3.11 o 
   4   8   0     1528.16     1440.99     14.91 o 
   5   8   0       14.76       20.55      2.63 o 
   6   8   0      657.07      658.35     11.35 o 
   7   8   0       76.42       74.26      8.23 o 
   8   8   0        7.10        4.45      5.68 o 
   9   8   0       33.37       28.93      7.72 o 
  10   8   0      334.66      321.59     22.68 o 
  11   8   0        2.34       -7.57     18.25 o 
  12   8   0       44.78      100.43     68.37 o 
  13   8   0       95.01       75.96     27.47 o 
  14   8   0       46.32       37.28     52.62 o 
   1   9   0        7.13       17.31      1.74 o 
   2   9   0      191.70      145.07      3.74 o 
   3   9   0      364.18      349.09      7.38 o 
   4   9   0      648.43      802.23     10.55 o 
   5   9   0       20.83       17.55      2.95 o 
   6   9   0      837.41      994.80     15.35 o 
   7   9   0      292.78      262.19      9.12 o 
   8   9   0      663.49      729.54     16.60 o 
   9   9   0       14.50       22.11      8.94 o 
  10   9   0      149.27      141.85     25.71 o 
  11   9   0       68.64       88.29     28.40 o 
  12   9   0       88.84       85.51     26.63 o 
  13   9   0        7.26       27.36     23.57 o 
  14   9   0        4.97      -20.97     22.89 o 
   0  10   0    19547.72    21775.41    164.83 o 
   1  10   0      755.79      754.52      8.01 o 
   2  10   0       39.44       52.81      2.86 o 
   3  10   0      127.13      137.02     11.02 o 
   4  10   0      690.14      712.09     11.50 o 
   5  10   0      623.75      626.63     10.91 o 
   6  10   0      185.48      184.49      7.98 o 
   7  10   0       51.62       60.87      6.02 o 
   8  10   0       17.05       11.57      7.52 o 
   9  10   0        0.60       -9.85     12.18 o 
  10  10   0      426.81      464.17     36.72 o 
  11  10   0       79.89      115.79     26.65 o 
  12  10   0       83.46       97.25     27.54 o 
  13  10   0      160.89      156.97     47.25 o 
  14  10   0       12.19      -18.33     23.44 o 
   1  11   0     1384.71     1414.19     12.13 o 
   2  11   0       29.05       31.17      2.24 o 
   3  11   0       11.09       14.50      1.93 o 
   4  11   0      222.07      237.81      6.50 o 
   5  11   0       15.81       21.38      3.79 o 
   6  11   0     1629.95     1604.30     23.41 o 
   7  11   0      692.44      672.77     18.01 o 
   8  11   0     4303.41     4327.41    136.60 o 
   9  11   0       57.79       24.32     16.53 o 
  10  11   0      375.56      358.48     28.52 o 
  11  11   0      115.25      106.06     27.56 o 
  12  11   0        5.37       42.98     24.78 o 
  14  11   0       68.79       96.04     29.97 o 
   0  12   0     1145.61     1093.72     14.83 o 
   1  12   0       42.74       51.54      2.74 o 
   2  12   0     4383.86     5018.93     35.52 o 
   3  12   0       60.45       73.50      3.30 o 
   4  12   0       20.30       16.38      3.16 o 
   5  12   0      177.50      178.77      7.59 o 
   6  12   0      980.34     1006.61     19.02 o 
   7  12   0      371.96      355.60     16.74 o 
   8  12   0       25.80       33.12     14.39 o 
   9  12   0       43.72       34.15     31.90 o 
  10  12   0      200.21      207.45     23.30 o 
  11  12   0       60.45       50.54     25.00 o 
  12  12   0       59.48       62.58     32.20 o 
  13  12   0        0.25       25.69     25.63 o 
  14  12   0        0.13       32.48     25.97 o 
   1  13   0       30.65       43.55      2.72 o 
   2  13   0       17.60       20.49      2.44 o 
   3  13   0       41.84       36.01      2.64 o 
   4  13   0     3003.50     3011.19     25.07 o 
   5  13   0        0.91        6.23      5.74 o 
   6  13   0      129.79      147.83     10.07 o 
   7  13   0      346.84      348.52     12.70 o 
   8  13   0      202.90      193.46     21.71 o 
   9  13   0      113.34       99.89     18.45 o 
  10  13   0      130.90      131.65     32.74 o 
  11  13   0       58.25       45.36     25.47 o 
  12  13   0       30.57       49.12     24.42 o 
  13  13   0        9.72       22.64     28.23 o 
  14  13   0        1.38       18.98     26.83 o 
   0  14   0     2997.03     3084.06     31.12 o 
   1  14   0      140.27      124.80      4.93 o 
   2  14   0      468.80      487.40      9.53 o 
   3  14   0       43.87       34.81      3.02 o 
   4  14   0      998.00      787.28     11.50 o 
   5  14   0        1.49        5.38      4.51 o 
   6  14   0      970.53      968.54     22.65 o 
   7  14   0      156.16      165.25     12.09 o 
   8  14   0       96.14       72.33     16.16 o 
   9  14   0       73.58       92.70     18.39 o 
  10  14   0       68.93       69.76     17.96 o 
  11  14   0       64.85       74.94     19.65 o 
  12  14   0       10.48      -21.68     21.68 o 
  13  14   0       26.72       51.49     28.62 o 
   1  15   0       81.77       64.09      3.79 o 
   2  15   0      108.44      103.20      4.86 o 
   3  15   0       23.23       27.65      3.32 o 
   4  15   0     2115.47     2096.70     21.69 o 
   5  15   0      333.60      312.21     11.87 o 
   6  15   0      110.90       97.55      9.32 o 
   7  15   0      145.13      180.50     13.28 o 
   8  15   0      133.89      118.69     19.74 o 
   9  15   0       83.29      102.32     19.41 o 
  10  15   0      133.35      200.33     24.60 o 
  11  15   0       35.80       23.14     24.34 o 
  12  15   0       16.12       17.49     26.60 o 
  13  15   0       31.17      -12.05     24.14 o 
   0  16   0     1180.70     1375.11     23.08 o 
   1  16   0       72.15       62.97      4.46 o 
   2  16   0     1797.91     1617.54     19.30 o 
   3  16   0      120.73      109.51      5.67 o 
   4  16   0     1053.21     1038.59     15.27 o 
   5  16   0        4.74        6.51      5.54 o 
   6  16   0       82.23       70.80     12.90 o 
   7  16   0     1313.59     1259.11     37.56 o 
   8  16   0       79.20       94.43     18.86 o 
   9  16   0       29.55       41.15     16.69 o 
  10  16   0       39.50       56.49     18.45 o 
  11  16   0      209.28      195.65     26.86 o 
  12  16   0        9.48      -15.51     25.79 o 
  13  16   0      122.06      110.92     40.58 o 
   1  17   0        3.82        0.86      2.99 o 
   2  17   0     2493.43     2462.07     28.56 o 
   3  17   0      203.84      233.03      8.58 o 
   4  17   0     3751.15     3467.21     41.49 o 
   5  17   0       11.53       29.36      6.08 o 
   6  17   0      344.18      332.80     23.21 o 
   7  17   0      443.07      478.90     21.88 o 
   8  17   0      448.72      457.43     38.96 o 
   9  17   0       16.82       29.13     16.20 o 
  10  17   0       43.21       15.55     28.33 o 
  11  17   0       19.74       43.36     18.93 o 
  12  17   0       17.69        2.64     25.29 o 
  13  17   0        3.15       51.41     29.95 o 
   0  18   0     1656.73     1950.83     45.23 o 
   1  18   0        0.57       -3.22      3.22 o 
   2  18   0      100.90       86.81      6.62 o 
   3  18   0        6.12        2.04      4.73 o 
   4  18   0       16.17       19.80      5.38 o 
   5  18   0      201.51      183.70     11.19 o 
   6  18   0      470.54      433.66     33.52 o 
   7  18   0      262.34      261.51     17.83 o 
   8  18   0      274.61      275.84     32.54 o 
   9  18   0        4.03        6.73     27.50 o 
  10  18   0        2.78      -16.34     29.31 o 
  11  18   0       15.87       37.07     21.75 o 
  12  18   0       13.12      -11.31     24.85 o 
   1  19   0       21.75       21.79      4.80 o 
   2  19   0     1861.04     1967.68     30.67 o 
   3  19   0       23.20       17.24      4.73 o 
   4  19   0      197.76      190.50     11.26 o 
   5  19   0        1.18        9.58      6.18 o 
   6  19   0      312.86      266.05     19.07 o 
   7  19   0      150.80      174.76     35.69 o 
   8  19   0       29.34       47.34     20.14 o 
   9  19   0      585.75      621.50     66.64 o 
  10  19   0       49.62       63.33     31.74 o 
  11  19   0        2.26       -7.43     22.37 o 
  12  19   0        9.41       -0.59     33.33 o 
   0  20   0     2861.84     2376.48     45.11 o 
   1  20   0        4.77        5.59      5.51 o 
   2  20   0     1624.26     1446.42     25.69 o 
   3  20   0      162.68      156.01     10.92 o 
   4  20   0      190.78      188.04     18.09 o 
   5  20   0       11.45        5.46      9.41 o 
   6  20   0      254.76      232.92     18.91 o 
   7  20   0      799.47      777.54     28.43 o 
   8  20   0      128.20      218.22     31.85 o 
   9  20   0        5.82       13.96     18.76 o 
  10  20   0      240.55      274.93     46.92 o 
  11  20   0       25.59       32.38     35.52 o 
  12  20   0        6.21       22.56     36.79 o 
   1  21   0       75.64       63.41      8.52 o 
   2  21   0       10.27       14.93      7.19 o 
   3  21   0      825.79      837.32     19.87 o 
   4  21   0       43.40       31.05     11.59 o 
   5  21   0       39.98       22.25     11.05 o 
   6  21   0      168.61      163.11     22.36 o 
   7  21   0     1526.23     1521.65     42.04 o 
   8  21   0       82.95       81.69     22.66 o 
   9  21   0      165.11      181.17     60.04 o 
  10  21   0       38.99       31.77     23.12 o 
  11  21   0        5.02       -1.32     26.13 o 
   0  22   0      622.90      493.03     25.87 o 
   1  22   0       32.34       34.74      7.80 o 
   2  22   0      161.69      159.08     12.42 o 
   3  22   0       46.48       42.76     12.17 o 
   4  22   0        8.92        4.36     10.33 o 
   5  22   0     1567.03     1672.29     70.29 o 
   6  22   0      166.93      159.57     17.60 o 
   7  22   0        2.12       14.20     10.39 o 
   8  22   0      103.52      108.01     26.14 o 
   9  22   0       15.76       -2.66     36.98 o 
  10  22   0      416.17      400.30     43.85 o 
  11  22   0       15.89        9.30     22.75 o 
   1  23   0       25.01       26.39      7.48 o 
   2  23   0      392.39      340.58     17.08 o 
   3  23   0      282.93      295.07     20.58 o 
   4  23   0      680.06      738.13     31.93 o 
   5  23   0        0.64       -6.30      6.50 o 
   6  23   0       65.10       54.49     13.80 o 
   7  23   0      378.13      414.64     24.75 o 
   8  23   0      229.93      212.82     17.30 o 
   9  23   0       31.15       37.98     21.69 o 
  10  23   0      125.10      153.09     31.58 o 
  11  23   0       16.28       30.18     45.32 o 
   0  24   0       68.33       44.94     11.92 o 
   1  24   0        0.03        6.11      7.16 o 
   2  24   0        1.38        2.54      6.89 o 
   3  24   0      130.01      150.17     16.42 o 
   4  24   0       13.22      -11.41     12.01 o 
   5  24   0     1130.11     1160.86    119.03 o 
   6  24   0        1.13        1.97     10.77 o 
   7  24   0        2.10       -8.79     10.15 o 
   8  24   0      414.01      437.93     21.18 o 
   9  24   0       20.59       31.17     21.73 o 
  10  24   0       19.03       55.16     38.64 o 
   1  25   0        0.23        7.71      7.01 o 
   2  25   0        8.15       24.62      8.05 o 
   3  25   0      495.15      505.71     30.08 o 
   4  25   0        0.08       -3.00     10.21 o 
   5  25   0        5.45        8.76      8.64 o 
   6  25   0       42.60       31.56     12.79 o 
   7  25   0       31.31       28.79     12.43 o 
   8  25   0       30.65       31.51     12.48 o 
   9  25   0       14.29       11.82     20.18 o 
  10  25   0       24.05       13.51     22.46 o 
   0  26   0      654.54      686.19     54.02 o 
   1  26   0        1.35       12.99      7.68 o 
   2  26   0      232.64      224.61     15.58 o 
   3  26   0       46.21       28.56     13.79 o 
   4  26   0       54.89       56.15     15.26 o 
   5  26   0       27.71       11.07     10.98 o 
   6  26   0      434.18      416.95     37.01 o 
   7  26   0       93.87       68.72     15.45 o 
   8  26   0       12.52       22.07     22.19 o 
   9  26   0        2.33       56.77     25.32 o 
   1  27   0      162.47      190.74     16.74 o 
   2  27   0      222.68      238.35     16.66 o 
   3  27   0      143.11      121.21     23.05 o 
   4  27   0      207.94      256.96     24.35 o 
   5  27   0      235.96      197.92     42.31 o 
   6  27   0      241.99      259.61     23.90 o 
   7  27   0      105.70      121.91     17.66 o 
   8  27   0      394.94      372.78     32.53 o 
   9  27   0        7.74       11.05     35.17 o 
   0  28   0     3784.38     3940.01     85.94 o 
   1  28   0       23.56       36.65      9.62 o 
   2  28   0        3.48        9.45     11.39 o 
   3  28   0       25.32       21.51     12.23 o 
   4  28   0       77.69      109.59     18.30 o 
   5  28   0       26.21       20.28     11.99 o 
   6  28   0        4.41       11.58     12.71 o 
   7  28   0       11.57       15.82     12.36 o 
   8  28   0      200.19      256.20     37.56 o 
   1  29   0      136.41      134.58     14.39 o 
   2  29   0      375.83      410.29     26.81 o 
   3  29   0       69.27       78.48     16.86 o 
   4  29   0       48.04       65.90     30.52 o 
   5  29   0       30.28       30.36     21.52 o 
   6  29   0       72.75       56.70     19.26 o 
   7  29   0       64.04       67.60     15.49 o 
   0  30   0       39.78       65.96     17.74 o 
   1  30   0       21.47       22.53      9.64 o 
   2  30   0      666.13      729.85     29.57 o 
   3  30   0       31.33       31.23     14.61 o 
   4  30   0        2.84        9.18     13.46 o 
   5  30   0      128.98       96.18     24.00 o 
   6  30   0      133.92      121.45     18.99 o 
   1  31   0      678.65      749.82     46.20 o 
   2  31   0      503.01      499.23     40.96 o 
   3  31   0       35.08       42.27     14.75 o 
   4  31   0        6.08        5.33     26.30 o 
   5  31   0        0.33       -5.37     12.03 o 
   0  32   0      748.55      673.25     35.91 o 
   1  32   0       34.99       43.53     16.19 o 
   2  32   0       19.10        9.06     27.42 o 
   3  32   0       63.87       27.28     24.06 o 
   4  32   0       60.89       90.79     21.25 o 
   1  33   0        0.03      -13.97     13.97 o 
   2  33   0       19.34       42.76     31.17 o 
 -15   1   1       50.86       56.21     17.56 o 
 -14   1   1       19.68        6.96     14.96 o 
 -13   1   1        0.06      -11.94     11.94 o 
 -12   1   1       23.11       11.98     11.55 o 
 -11   1   1        1.46        7.24      9.74 o 
 -10   1   1      592.53      597.46     23.14 o 
  -9   1   1      472.19      470.17     23.15 o 
  -8   1   1      864.50      883.08     18.70 o 
  -7   1   1       35.95       31.77      3.19 o 
  -6   1   1       37.91       26.34      2.77 o 
  -5   1   1     2233.14     2157.89     25.18 o 
  -4   1   1      249.84      271.15      7.49 o 
  -3   1   1     2811.87     2875.93     37.08 o 
  -2   1   1        1.89       -0.29      3.00 o 
  -1   1   1     3515.93     3588.62     52.50 o 
   1   1   1      473.16      367.92      6.15 o 
   2   1   1      454.57      461.64      6.74 o 
   3   1   1    16824.19    17719.34    202.17 o 
   4   1   1      337.25      341.10      6.91 o 
   5   1   1     1972.33     2005.38     19.51 o 
   6   1   1      251.60      269.78      5.79 o 
   7   1   1       32.62       50.64      3.38 o 
   8   1   1     1217.40     1241.39     23.41 o 
   9   1   1       94.15       99.12     12.60 o 
  10   1   1      209.38      194.62     23.99 o 
  11   1   1      816.67      774.07     40.63 o 
  12   1   1       14.89       11.91     15.43 o 
  13   1   1       15.94       15.34     13.53 o 
  14   1   1       27.95       13.37     16.29 o 
  15   1   1       26.58       22.05     25.18 o 
 -15   2   1       20.39       18.87     14.64 o 
 -14   2   1       36.66       20.76     14.31 o 
 -13   2   1       50.75       64.47     16.94 o 
 -12   2   1      221.81      234.77     25.76 o 
 -11   2   1       93.33       83.16     13.43 o 
 -10   2   1       27.11       18.47      9.89 o 
  -9   2   1      618.13      572.60     16.51 o 
  -8   2   1      178.85      176.63     11.91 o 
  -7   2   1        3.82        5.58      2.66 o 
  -6   2   1        1.80        5.30      2.51 o 
  -5   2   1     1385.47     1438.35     17.83 o 
  -4   2   1      129.25      157.40      4.70 o 
  -3   2   1      367.96      337.19      9.40 o 
  -2   2   1      751.70      658.22      8.14 o 
  -1   2   1     2806.90     2901.60     28.36 o 
   0   2   1      132.92      110.22      1.58 o 
   1   2   1      934.27     1252.32     13.94 o 
   2   2   1      393.11      343.91      6.19 o 
   3   2   1     7849.59     8012.56     76.82 o 
   4   2   1      575.90      632.68     14.83 o 
   5   2   1      255.85      277.50      7.34 o 
   6   2   1      179.56      157.14      4.61 o 
   7   2   1      518.29      501.11     20.36 o 
   8   2   1       33.00       28.28      5.35 o 
   9   2   1       61.59       45.24      9.86 o 
  10   2   1      263.26      253.64     18.28 o 
  11   2   1        3.26       16.48     12.28 o 
  12   2   1       16.52       -1.97     13.37 o 
  13   2   1       50.82       26.24     15.46 o 
  14   2   1      193.16      209.23     40.15 o 
  15   2   1       11.83       38.76     16.37 o 
 -15   3   1       17.37       26.72     13.21 o 
 -14   3   1        4.39       12.81     20.34 o 
 -13   3   1      124.83       91.23     16.40 o 
 -12   3   1       18.71       22.82     12.11 o 
 -11   3   1        8.30       17.02     11.07 o 
 -10   3   1      433.42      426.10     20.57 o 
  -9   3   1      478.90      530.58     15.86 o 
  -8   3   1      439.05      390.17     12.74 o 
  -7   3   1      860.97      915.36     13.31 o 
  -6   3   1       12.27       21.40      3.09 o 
  -5   3   1    14810.40    15992.19    131.24 o 
  -4   3   1      344.34      345.51      7.57 o 
  -3   3   1     9847.68    10444.30     91.63 o 
  -2   3   1      330.12      317.16      5.53 o 
  -1   3   1    49292.84    49948.34    467.16 o 
   0   3   1     1326.27     1299.33     10.40 o 
   1   3   1     5210.09     4927.93     47.88 o 
   2   3   1        0.65       -1.85      1.85 o 
   3   3   1    15968.83    17150.39    160.40 o 
   4   3   1       10.31        9.74      2.34 o 
   5   3   1     2988.88     3303.69     32.87 o 
   6   3   1      186.37      212.85      7.24 o 
   7   3   1     2785.03     2953.67     31.88 o 
   8   3   1      101.81       95.18     12.02 o 
   9   3   1      488.23      464.28     20.67 o 
  10   3   1       19.85       17.74     10.96 o 
  11   3   1       48.17       19.09     17.83 o 
  12   3   1       70.24       89.87     16.84 o 
  13   3   1        0.27      -12.99     12.99 o 
  14   3   1       26.34        2.50     17.18 o 
  15   3   1       39.56       15.76     12.26 o 
 -15   4   1      105.11       47.06     30.21 o 
 -14   4   1      263.61      278.27     27.94 o 
 -13   4   1        9.82       17.65     29.25 o 
 -12   4   1      310.78      303.32     23.38 o 
 -11   4   1       16.81       21.98     12.24 o 
 -10   4   1      135.98      161.55     14.46 o 
  -9   4   1      365.61      396.61     18.83 o 
  -8   4   1     1065.27     1074.90     24.33 o 
  -7   4   1      117.59      134.80      5.89 o 
  -6   4   1     1553.96     1616.38     18.33 o 
  -5   4   1       42.70       66.11      4.03 o 
  -4   4   1      805.15      846.59      9.93 o 
  -3   4   1     1344.08     1464.22     16.63 o 
  -2   4   1      866.49      960.47     11.83 o 
  -1   4   1    33145.95    34130.28    319.52 o 
   0   4   1      286.88      286.58      3.69 o 
   1   4   1    22660.68    22561.46    208.11 o 
   2   4   1     7843.57     7826.94     70.36 o 
   3   4   1    13133.64    14737.26    129.15 o 
   4   4   1      119.09       92.18      3.42 o 
   5   4   1     4778.48     5051.18     47.08 o 
   6   4   1      672.45      660.10     12.05 o 
   7   4   1      966.31     1023.78     19.77 o 
   8   4   1      442.14      491.27     13.06 o 
   9   4   1       64.93       46.77     12.25 o 
  10   4   1        0.01       -0.33     10.04 o 
  11   4   1       16.34       27.04     12.06 o 
  12   4   1       72.23      135.16     25.93 o 
  13   4   1        0.27      -12.84     13.29 o 
  14   4   1      168.16      192.30     22.38 o 
  15   4   1       91.87       72.12     33.94 o 
 -15   5   1       76.02       75.08     33.92 o 
 -14   5   1      284.22      300.74     46.80 o 
 -13   5   1        0.27       -0.81     10.57 o 
 -12   5   1       15.31       22.73     11.24 o 
 -11   5   1       24.70       17.21     12.97 o 
 -10   5   1       11.35        4.95      9.36 o 
  -9   5   1      849.04      888.80     25.20 o 
  -8   5   1        1.36        6.87      4.94 o 
  -7   5   1      840.58      889.00     13.35 o 
  -6   5   1      132.57      137.86      5.49 o 
  -5   5   1     1577.45     1495.45     16.28 o 
  -4   5   1       30.74       41.00      2.50 o 
  -3   5   1      431.18      456.31      7.99 o 
  -2   5   1      104.60      112.02      3.89 o 
  -1   5   1     5015.96     5340.85     52.53 o 
   0   5   1      114.62      125.30      2.39 o 
   1   5   1    14514.63    14616.23    111.72 o 
   2   5   1     1028.08     1109.94     12.71 o 
   3   5   1     3941.62     4393.17     37.32 o 
   4   5   1      121.68      137.98      4.11 o 
   5   5   1     1878.51     1837.96     18.62 o 
   6   5   1        7.97        6.21      4.62 o 
   7   5   1      458.05      444.02     13.33 o 
   8   5   1      833.74      839.06     21.34 o 
   9   5   1       15.26       21.03     13.18 o 
  10   5   1       24.39       11.40     10.95 o 
  11   5   1      208.47      236.51     30.12 o 
  12   5   1       81.55      100.31     15.94 o 
  13   5   1        1.52        5.91     13.26 o 
  14   5   1        4.90       16.32     12.84 o 
  15   5   1        3.94        3.20     29.52 o 
 -15   6   1      262.72      287.63     49.56 o 
 -14   6   1       35.62       -0.89     34.05 o 
 -13   6   1      159.80      133.37     28.87 o 
 -12   6   1        0.36        9.04     11.24 o 
 -11   6   1      233.57      193.69     19.64 o 
 -10   6   1        2.90       -5.93      9.20 o 
  -9   6   1      119.13      149.71     11.03 o 
  -8   6   1      177.82      201.96      9.56 o 
  -7   6   1     2400.75     2808.65     30.62 o 
  -6   6   1      480.90      484.39      7.78 o 
  -5   6   1      975.18     1004.57     10.89 o 
  -4   6   1      773.79      790.41      9.95 o 
  -3   6   1     2026.96     1921.51     18.91 o 
  -2   6   1       37.21       18.92      2.37 o 
  -1   6   1     6422.25     6200.59     46.82 o 
   0   6   1        5.28       -1.02      1.02 o 
   1   6   1     3102.02     3345.06     26.52 o 
   2   6   1      395.62      396.37      7.32 o 
   3   6   1      958.01      963.36     10.90 o 
   4   6   1      111.38      115.67      4.35 o 
   5   6   1      365.37      439.31      7.27 o 
   6   6   1      799.59      863.33     11.43 o 
   7   6   1        0.57        2.07      4.69 o 
   8   6   1      192.94      217.03     12.70 o 
   9   6   1      334.78      348.92     18.39 o 
  10   6   1      219.93      214.00     18.52 o 
  11   6   1        8.49       10.37     10.92 o 
  12   6   1       13.96       19.05     12.20 o 
  13   6   1       52.22       69.30     16.80 o 
  14   6   1        2.11       -0.63     27.30 o 
 -15   7   1        9.02       43.74     30.99 o 
 -14   7   1       58.55       35.26     24.04 o 
 -13   7   1      129.31      136.50     35.43 o 
 -12   7   1       43.60       10.00     21.70 o 
 -11   7   1        1.46        1.99     17.64 o 
 -10   7   1        4.16       -2.84     13.39 o 
  -9   7   1      113.03      109.63      7.90 o 
  -8   7   1      218.83      232.78      9.38 o 
  -7   7   1      729.88      779.81     12.47 o 
  -6   7   1       67.22       65.85      3.56 o 
  -5   7   1      526.24      709.09      9.10 o 
  -4   7   1      225.69      206.79      4.60 o 
  -3   7   1     1344.65     1354.58     15.04 o 
  -2   7   1      240.25      219.31      5.52 o 
  -1   7   1     4545.78     4767.24     35.22 o 
   0   7   1      775.37      747.53      7.16 o 
   1   7   1     1785.53     1923.63     16.92 o 
   2   7   1     1057.94     1127.03     16.02 o 
   3   7   1     1626.99     1519.01     15.50 o 
   4   7   1      860.38      870.30     10.44 o 
   5   7   1      469.42      476.89      7.96 o 
   6   7   1      143.94      147.08      5.54 o 
   7   7   1       20.71       27.14      4.74 o 
   8   7   1       57.08       32.62      8.40 o 
   9   7   1       17.43       23.46      8.46 o 
  10   7   1       26.78       43.34     11.35 o 
  11   7   1       23.83       25.13     16.78 o 
  12   7   1        6.26       10.40     10.77 o 
  13   7   1       10.53        0.19     22.01 o 
  14   7   1       23.19        8.78     28.24 o 
 -15   8   1       32.15        7.48     31.09 o 
 -14   8   1      218.31      240.37     53.30 o 
 -13   8   1       98.06      116.65     70.82 o 
 -12   8   1       62.75       76.82     24.02 o 
 -11   8   1        0.06      -13.87     17.11 o 
 -10   8   1       65.50       29.97     20.05 o 
  -9   8   1     1058.33     1138.07     37.84 o 
  -8   8   1       25.76       24.65      5.83 o 
  -7   8   1      155.25      154.00     11.35 o 
  -6   8   1        0.78       -0.05      1.87 o 
  -5   8   1       85.20       91.93      3.86 o 
  -4   8   1        2.37       -1.78      1.84 o 
  -3   8   1       76.98       65.20      3.58 o 
  -2   8   1      170.06      189.59      5.47 o 
  -1   8   1      561.92      659.78      7.54 o 
   0   8   1     2163.85     2313.92     17.65 o 
   1   8   1    26800.91    28995.42    181.65 o 
   2   8   1       14.79       11.11      1.84 o 
   3   8   1     2861.12     3053.09     27.05 o 
   4   8   1      788.09      849.51     10.71 o 
   5   8   1      733.90      696.73     10.04 o 
   6   8   1       49.38       54.99      4.78 o 
   7   8   1       51.40       76.54      6.30 o 
   8   8   1      299.91      303.47     16.81 o 
   9   8   1       10.27       15.61      8.17 o 
  10   8   1      140.68      160.34     14.96 o 
  11   8   1      312.80      340.47     35.76 o 
  12   8   1       50.82       33.05     23.68 o 
  13   8   1        2.06       -2.21     22.13 o 
  14   8   1        0.03       -6.93     28.17 o 
 -14   9   1        0.50       20.19     23.94 o 
 -13   9   1      290.75      257.56     36.35 o 
 -12   9   1        1.17      -13.54     20.10 o 
 -11   9   1        2.85       -1.98     18.85 o 
 -10   9   1       56.88       -9.26     16.63 o 
  -9   9   1      181.29      216.70     20.89 o 
  -8   9   1      100.63      138.92     22.70 o 
  -7   9   1      131.27      154.01      9.83 o 
  -6   9   1      946.23      991.01     15.55 o 
  -5   9   1        3.60       10.01      2.22 o 
  -4   9   1      804.53      822.91     11.51 o 
  -3   9   1      872.74      890.59     12.19 o 
  -2   9   1      700.25      729.94      9.62 o 
  -1   9   1     5256.31     5822.14     38.42 o 
   0   9   1        8.84       12.26      1.12 o 
   1   9   1       19.30       18.47      1.82 o 
   2   9   1       80.75       83.82      3.23 o 
   3   9   1     1999.34     2284.77     23.45 o 
   4   9   1      217.28      229.47      5.99 o 
   5   9   1       41.13       57.19      4.27 o 
   6   9   1        0.43        6.22      4.57 o 
   7   9   1     1533.51     1549.02     24.83 o 
   8   9   1      127.94      152.98     12.07 o 
   9   9   1      473.20      479.91     19.19 o 
  10   9   1        2.06        9.24      7.55 o 
  11   9   1      131.88       84.96     26.55 o 
  12   9   1        3.30       -8.57     20.97 o 
  13   9   1        0.26       -8.19     22.40 o 
  14   9   1       37.55       43.73     26.97 o 
 -14  10   1        7.08      -22.41     22.41 o 
 -13  10   1        0.42       -0.77     22.17 o 
 -12  10   1       37.12       49.82     23.68 o 
 -11  10   1        4.47        7.32     22.87 o 
 -10  10   1       25.87       39.59     14.37 o 
  -9  10   1      517.53      558.95     30.31 o 
  -8  10   1       59.35       42.12     16.17 o 
  -7  10   1      221.62      235.66     11.90 o 
  -6  10   1      819.79      815.17     22.26 o 
  -5  10   1      231.96      190.93      5.68 o 
  -4  10   1      370.63      356.47      8.08 o 
  -3  10   1      157.12      162.20      5.89 o 
  -2  10   1      331.35      316.87      5.47 o 
  -1  10   1     2135.93     2137.87     15.54 o 
   0  10   1     2124.53     2300.34     15.70 o 
   1  10   1    14479.82    15740.02     94.15 o 
   2  10   1       19.13       17.70      2.02 o 
   3  10   1      279.86      361.84      8.37 o 
   4  10   1        1.79        0.66      2.34 o 
   5  10   1      235.27      220.49      7.01 o 
   6  10   1      521.90      549.07     13.85 o 
   7  10   1      126.53      126.34     17.32 o 
   8  10   1     1692.68     1682.47     35.13 o 
   9  10   1      149.81      169.77     17.77 o 
  10  10   1      374.15      373.06     28.43 o 
  11  10   1       35.33       32.09     21.91 o 
  12  10   1        5.40      -16.06     26.79 o 
  13  10   1       76.30       62.73     57.82 o 
  14  10   1      108.46      100.28     30.98 o 
 -14  11   1        3.69       -3.25     31.49 o 
 -13  11   1        1.46       -0.45     23.02 o 
 -12  11   1       34.36       69.66     26.59 o 
 -11  11   1       12.63      -10.31     26.63 o 
 -10  11   1      131.87      118.73     18.49 o 
  -9  11   1        7.50        9.64     12.72 o 
  -8  11   1       25.77       34.78     13.74 o 
  -7  11   1       60.09       60.06      9.10 o 
  -6  11   1       38.97       43.67      4.81 o 
  -5  11   1     1062.64      886.28     13.44 o 
  -4  11   1       74.34       81.82      5.23 o 
  -3  11   1       21.66       52.63      3.72 o 
  -2  11   1      292.99      347.02      5.49 o 
  -1  11   1     3265.00     3716.97     25.23 o 
   0  11   1       93.40       68.36      2.68 o 
   1  11   1     4420.01     4781.77     33.52 o 
   2  11   1      257.34      276.53      5.66 o 
   3  11   1      534.39      588.45      8.26 o 
   4  11   1       87.46      103.05      4.91 o 
   5  11   1      375.32      364.11      9.00 o 
   6  11   1     1104.09     1111.45     21.15 o 
   7  11   1     1318.89     1259.37     25.12 o 
   8  11   1       19.23       21.71      6.00 o 
   9  11   1       63.12       43.06     15.08 o 
  10  11   1      167.53      171.12     21.72 o 
  11  11   1        3.76      -27.25     27.25 o 
  12  11   1        0.54       18.24     23.38 o 
  13  11   1        0.63      -14.88     24.77 o 
  14  11   1        0.06      -11.65     24.15 o 
 -14  12   1        8.85       30.22     26.53 o 
 -13  12   1        6.59      -10.70     24.49 o 
 -12  12   1        1.48      -21.18     21.18 o 
 -11  12   1       32.30       52.91     23.66 o 
 -10  12   1        0.62      -11.80     11.80 o 
  -9  12   1      252.90      232.52     23.24 o 
  -8  12   1        0.04       -8.96     10.76 o 
  -7  12   1     1258.82     1189.95     31.89 o 
  -6  12   1      272.49      260.31      9.73 o 
  -5  12   1     3720.72     3726.49     38.98 o 
  -4  12   1      232.15      221.69      6.72 o 
  -3  12   1      894.58      970.45     10.95 o 
  -2  12   1       69.74       68.76      3.14 o 
  -1  12   1      284.31      296.42      5.42 o 
   0  12   1       36.08       37.71      2.06 o 
   1  12   1      867.79     1038.99     10.64 o 
   2  12   1        0.04       -1.63      1.63 o 
   3  12   1      476.27      511.04      8.72 o 
   4  12   1       50.58       48.95      3.91 o 
   5  12   1      506.19      497.66     14.30 o 
   6  12   1      811.45      740.04     19.51 o 
   7  12   1       33.23       34.89      8.67 o 
   8  12   1       32.70       47.72     12.43 o 
   9  12   1      523.40      577.23     33.40 o 
  10  12   1        0.46       10.05     13.84 o 
  11  12   1       52.41       65.22     25.59 o 
  12  12   1        7.24        2.28     23.07 o 
  13  12   1       23.34       19.26     24.49 o 
  14  12   1       11.28       24.99     26.28 o 
 -14  13   1       20.88       16.94     26.49 o 
 -13  13   1       68.80       88.31     60.67 o 
 -12  13   1        1.61       15.73     23.87 o 
 -11  13   1       15.25       10.43     22.91 o 
 -10  13   1      188.28      158.71     21.85 o 
  -9  13   1      180.64      154.28     20.63 o 
  -8  13   1      655.28      638.11     37.62 o 
  -7  13   1     3319.96     3320.48     48.34 o 
  -6  13   1       61.80       61.09      6.09 o 
  -5  13   1        5.27       15.11      4.10 o 
  -4  13   1        0.00        1.43      2.69 o 
  -3  13   1       76.96       55.91      3.01 o 
  -2  13   1       50.97       53.58      3.21 o 
  -1  13   1       51.87       17.57      2.20 o 
   0  13   1      119.64      106.04      3.08 o 
   1  13   1      218.97      272.76      5.47 o 
   2  13   1      136.03      130.05      4.38 o 
   3  13   1      100.92       59.64      3.19 o 
   4  13   1      508.72      476.30      7.59 o 
   5  13   1       79.25       61.59      6.47 o 
   6  13   1      198.91      209.71     12.03 o 
   7  13   1      752.12      784.94     31.32 o 
   8  13   1        5.49       12.11     10.43 o 
   9  13   1      813.75      737.55     46.49 o 
  10  13   1      322.30      356.49     30.02 o 
  11  13   1        4.45      -11.25     20.76 o 
  12  13   1        8.87        2.30     31.25 o 
  13  13   1        3.52        1.07     24.01 o 
 -14  14   1       46.83       64.48     31.00 o 
 -13  14   1       32.37       25.29     25.77 o 
 -12  14   1       28.48        9.55     23.87 o 
 -11  14   1       28.53       30.11     16.35 o 
 -10  14   1       47.50       18.14     16.00 o 
  -9  14   1       15.73       12.24     14.99 o 
  -8  14   1      272.26      274.69     28.55 o 
  -7  14   1       79.27      106.56      7.03 o 
  -6  14   1      866.55      844.68     20.64 o 
  -5  14   1     2288.69     2152.62     32.28 o 
  -4  14   1        1.27       -1.41      2.19 o 
  -3  14   1     1272.48     1109.14     12.82 o 
  -2  14   1      251.27      209.97      7.67 o 
  -1  14   1     1130.19     1230.38     13.47 o 
   0  14   1      124.72      117.50      3.28 o 
   1  14   1        0.29        3.49      2.10 o 
   2  14   1       41.79       42.70      3.13 o 
   3  14   1      797.00      835.30     10.70 o 
   4  14   1      159.62      148.80      5.70 o 
   5  14   1      313.54      336.85     11.13 o 
   6  14   1       89.15       67.67      8.32 o 
   7  14   1     2388.41     2427.36     45.70 o 
   8  14   1      360.56      359.21     25.77 o 
   9  14   1      734.22      738.63     41.00 o 
  10  14   1      142.61      146.10     22.30 o 
  11  14   1       64.43       58.00     19.64 o 
  12  14   1       27.13       65.40     27.66 o 
  13  14   1       31.80       52.64     27.41 o 
 -13  15   1       22.09       63.39     43.73 o 
 -12  15   1       54.73       48.92     26.90 o 
 -11  15   1       29.65       46.17     18.06 o 
 -10  15   1       21.11       37.69     17.29 o 
  -9  15   1      923.58      935.12     40.41 o 
  -8  15   1      691.71      623.24     32.58 o 
  -7  15   1     4195.76     4095.00     50.72 o 
  -6  15   1        1.02        4.73      5.68 o 
  -5  15   1        0.40       -3.37      3.37 o 
  -4  15   1        2.23       -3.53      3.53 o 
  -3  15   1      910.27      941.49     12.90 o 
  -2  15   1       11.68       15.00      2.92 o 
  -1  15   1     4903.18     4700.79     37.81 o 
   0  15   1        6.22       -0.20      1.52 o 
   1  15   1       87.41       64.54      3.64 o 
   2  15   1      771.17      722.56     11.14 o 
   3  15   1     6348.89     6179.87     47.92 o 
   4  15   1       63.96       62.02      4.10 o 
   5  15   1       11.51        5.83      4.48 o 
   6  15   1        8.27       -1.25      7.60 o 
   7  15   1      760.99      726.51     23.47 o 
   8  15   1        2.74        7.39      7.04 o 
   9  15   1      301.85      292.13     27.05 o 
  10  15   1       10.89       -2.65     15.09 o 
  11  15   1      171.51      170.09     30.24 o 
  12  15   1       16.55       13.79     26.18 o 
  13  15   1       54.63       45.01     28.84 o 
 -13  16   1       47.82       91.36     32.75 o 
 -12  16   1        1.21       29.60     26.45 o 
 -11  16   1      148.97      145.52     23.12 o 
 -10  16   1      146.42      148.03     22.85 o 
  -9  16   1       21.86      -13.18     13.18 o 
  -8  16   1      140.14      144.01     20.56 o 
  -7  16   1      407.78      384.12     17.45 o 
  -6  16   1     1190.46     1165.31     32.03 o 
  -5  16   1     1658.95     1535.31     29.56 o 
  -4  16   1      191.25      184.69      7.11 o 
  -3  16   1      178.49      190.83      7.44 o 
  -2  16   1      451.61      415.81      9.55 o 
  -1  16   1     4368.94     4382.48     38.51 o 
   0  16   1       16.11       11.67      2.85 o 
   1  16   1      267.30      235.84      7.10 o 
   2  16   1       47.84       46.60      4.06 o 
   3  16   1     1653.88     1739.05     20.14 o 
   4  16   1      505.66      503.34     14.27 o 
   5  16   1      786.86      805.13     17.74 o 
   6  16   1      167.52      160.63     15.27 o 
   7  16   1       34.85       50.75      9.59 o 
   8  16   1      166.13      145.94     11.85 o 
   9  16   1       22.28       21.78     15.22 o 
  10  16   1       96.29       72.11     23.23 o 
  11  16   1       41.91       19.30     17.41 o 
  12  16   1        7.56       39.70     32.61 o 
  13  16   1       18.21       30.64     27.90 o 
 -13  17   1       35.20       90.78     32.81 o 
 -12  17   1        3.20        2.58     24.44 o 
 -11  17   1       50.14       64.04     20.05 o 
 -10  17   1       14.62       30.38     16.86 o 
  -9  17   1      255.44      257.17     26.96 o 
  -8  17   1       32.02       35.84     18.16 o 
  -7  17   1      326.08      356.07     24.58 o 
  -6  17   1       26.12       26.02      9.20 o 
  -5  17   1     2991.00     2905.20     45.94 o 
  -4  17   1        4.34        2.03      4.22 o 
  -3  17   1      114.56      118.84      6.22 o 
  -2  17   1      392.66      357.06     10.14 o 
  -1  17   1     2784.51     2514.93     26.19 o 
   0  17   1      164.38      147.78      8.01 o 
   1  17   1      415.35      373.56      8.86 o 
   2  17   1      175.45      169.18      7.23 o 
   3  17   1     2673.50     2317.99     26.58 o 
   4  17   1       49.45       46.70      5.65 o 
   5  17   1      398.01      419.54     16.85 o 
   6  17   1       10.58        8.36     12.43 o 
   7  17   1     1369.90     1311.23     36.34 o 
   8  17   1        1.40       15.56      8.47 o 
   9  17   1        3.98       17.37     15.04 o 
  10  17   1       11.08       23.74     16.62 o 
  11  17   1      147.33      134.51     23.73 o 
  12  17   1       93.05       81.82     44.16 o 
  13  17   1        2.53        1.05     25.46 o 
 -13  18   1      102.37       92.14     33.22 o 
 -12  18   1      195.73      169.07     34.55 o 
 -11  18   1       72.00       76.50     21.37 o 
 -10  18   1       92.31      125.72     22.52 o 
  -9  18   1      321.85      345.83    105.04 o 
  -8  18   1       90.58       74.35     22.43 o 
  -7  18   1       62.93       71.85     10.95 o 
  -6  18   1      163.96      192.58     16.33 o 
  -5  18   1      890.30      770.45     20.38 o 
  -4  18   1       52.20       55.91      9.38 o 
  -3  18   1     2279.22     2166.63     26.85 o 
  -2  18   1      140.06      137.93      7.83 o 
  -1  18   1     1159.18     1078.23     17.71 o 
   0  18   1      603.19      525.82     19.38 o 
   1  18   1     2365.38     1940.12     25.14 o 
   2  18   1       24.63       15.61      4.16 o 
   3  18   1       29.09       32.69      4.75 o 
   4  18   1        6.79       16.20      5.38 o 
   5  18   1      252.97      257.34     14.23 o 
   6  18   1       88.24       99.44     14.10 o 
   7  18   1       47.88       12.54      9.43 o 
   8  18   1      110.72      122.46     12.57 o 
   9  18   1      166.89      192.22     29.93 o 
  10  18   1       75.58       96.57     50.27 o 
  11  18   1      132.83      171.11     26.76 o 
  12  18   1       75.69       84.43     30.48 o 
 -12  19   1        5.92       14.84     31.41 o 
 -11  19   1      325.95      273.17     37.58 o 
 -10  19   1      463.66      475.67     51.91 o 
  -9  19   1      294.57      293.73     36.00 o 
  -8  19   1       44.62       33.40     19.16 o 
  -7  19   1      488.13      532.08     23.50 o 
  -6  19   1       24.39        3.67     12.38 o 
  -5  19   1      283.08      276.86     14.33 o 
  -4  19   1       11.05        8.53      6.39 o 
  -3  19   1     4138.96     4030.70     42.18 o 
  -2  19   1      149.51      146.92      9.23 o 
  -1  19   1     1289.96     1118.82     19.85 o 
   0  19   1       20.78       11.50      4.42 o 
   1  19   1        9.51       29.62      5.22 o 
   2  19   1      116.62      119.05      9.11 o 
   3  19   1     1529.40     1457.09     20.87 o 
   4  19   1      281.81      293.84     17.29 o 
   5  19   1        9.78       19.03      9.86 o 
   6  19   1       11.79       18.64     10.07 o 
   7  19   1      361.06      395.06     21.83 o 
   8  19   1       32.86       38.19     10.14 o 
   9  19   1      859.08      927.91    111.65 o 
  10  19   1      160.20      208.92     33.94 o 
  11  19   1        1.78       16.92     20.96 o 
  12  19   1      274.88      345.88     61.70 o 
 -12  20   1       49.42       31.30     21.36 o 
 -11  20   1       26.26       25.66     32.82 o 
 -10  20   1       60.09       50.29     23.47 o 
  -9  20   1       39.41       40.85     21.92 o 
  -8  20   1      289.46      292.00     33.65 o 
  -7  20   1      999.56     1011.35     32.03 o 
  -6  20   1       22.53       14.26     10.00 o 
  -5  20   1       67.66       84.34     13.72 o 
  -4  20   1        0.03        4.13      7.02 o 
  -3  20   1     1034.30      994.93     20.94 o 
  -2  20   1       19.88       20.42      6.10 o 
  -1  20   1     4864.70     4520.52     53.63 o 
   0  20   1      209.45      201.92     10.88 o 
   1  20   1    10091.27     8890.32     90.70 o 
   2  20   1      681.26      648.80     17.29 o 
   3  20   1      589.71      545.23     15.76 o 
   4  20   1       72.82       90.32     28.02 o 
   5  20   1      232.69      184.58     21.07 o 
   6  20   1      334.23      345.63     21.98 o 
   7  20   1       92.87       99.56     14.26 o 
   8  20   1        0.75       12.65     11.59 o 
   9  20   1      769.71      709.72     52.45 o 
  10  20   1       12.67       -3.30     31.79 o 
  11  20   1        2.62      -13.72     20.43 o 
  12  20   1        9.34       63.61     42.04 o 
 -12  21   1        1.22       12.43     22.85 o 
 -11  21   1       41.41       80.84     26.15 o 
 -10  21   1        6.22       15.40     44.92 o 
  -9  21   1      110.27      110.57     26.98 o 
  -8  21   1      133.78       84.49     27.36 o 
  -7  21   1      574.60      665.45     33.51 o 
  -6  21   1      382.26      355.39     30.96 o 
  -5  21   1     1064.13     1036.94     35.70 o 
  -4  21   1        0.00       -8.41      8.41 o 
  -3  21   1       19.82       21.50      6.50 o 
  -2  21   1      378.93      408.16     19.20 o 
  -1  21   1      805.49      745.89     20.62 o 
   0  21   1      384.91      384.95     16.84 o 
   1  21   1      806.79      812.44     19.68 o 
   2  21   1       66.45       46.02      8.22 o 
   3  21   1       10.95       10.54      5.82 o 
   4  21   1        0.03        6.10     10.09 o 
   5  21   1        2.80       11.90      8.60 o 
   6  21   1      203.70      219.19     26.66 o 
   7  21   1      120.61      140.08     18.16 o 
   8  21   1      105.42      109.40     13.61 o 
   9  21   1       37.01       30.14     20.81 o 
  10  21   1      184.31      268.08     37.01 o 
  11  21   1       80.52       65.04     26.61 o 
 -11  22   1       12.44       20.17     23.41 o 
 -10  22   1        0.07      -18.33     18.33 o 
  -9  22   1      116.40      118.23     27.58 o 
  -8  22   1        2.95       29.94     20.44 o 
  -7  22   1      371.70      356.92     22.11 o 
  -6  22   1      242.14      230.20     19.87 o 
  -5  22   1       10.48       12.39     10.64 o 
  -4  22   1      247.93      253.64     21.30 o 
  -3  22   1       27.56       15.40     10.91 o 
  -2  22   1        5.51       -6.41      6.41 o 
  -1  22   1     1105.37      979.29     24.02 o 
   0  22   1       17.49       13.03      6.51 o 
   1  22   1      632.92      551.03     16.71 o 
   2  22   1      164.18      151.64     12.16 o 
   3  22   1      280.04      269.30     13.70 o 
   4  22   1       19.43        4.38     10.19 o 
   5  22   1       10.10        2.03      7.59 o 
   6  22   1       44.35       61.40     14.57 o 
   7  22   1     1064.81     1102.59     56.15 o 
   8  22   1      336.62      303.75     29.97 o 
   9  22   1       97.69      110.50     26.52 o 
  10  22   1        0.68       -1.91     28.04 o 
  11  22   1       32.13       33.08     23.45 o 
 -11  23   1        8.94       24.79     24.68 o 
 -10  23   1       71.49       61.86     31.71 o 
  -9  23   1      185.93      228.26     34.47 o 
  -8  23   1      466.24      461.79     43.31 o 
  -7  23   1       18.18        4.45     11.72 o 
  -6  23   1      103.11       99.91     15.70 o 
  -5  23   1      271.10      273.61     31.85 o 
  -4  23   1      125.03      125.35     23.69 o 
  -3  23   1        0.20        3.77     11.84 o 
  -2  23   1       17.21       20.53      7.61 o 
  -1  23   1       78.00       54.67      8.63 o 
   0  23   1        9.25        5.49      6.28 o 
   1  23   1       95.49       91.92      9.33 o 
   2  23   1      208.94      235.31     14.53 o 
   3  23   1      699.68      656.59     26.66 o 
   4  23   1       65.56       32.40     17.04 o 
   5  23   1        8.81        8.41     12.86 o 
   6  23   1      370.98      416.81     25.74 o 
   7  23   1       96.37       74.99     14.70 o 
   8  23   1       25.39       43.52     11.16 o 
   9  23   1       43.54       44.90     29.58 o 
  10  23   1       51.93       50.30     24.47 o 
 -10  24   1        4.78       30.13     22.83 o 
  -9  24   1      221.25      209.11     34.07 o 
  -8  24   1       83.41       67.26     10.77 o 
  -7  24   1       59.93       74.49     14.43 o 
  -6  24   1       46.25       36.02     16.58 o 
  -5  24   1        0.42       -5.56      6.98 o 
  -4  24   1       27.97       10.99     21.18 o 
  -3  24   1      347.51      342.44     22.61 o 
  -2  24   1       23.85        1.33     11.47 o 
  -1  24   1       63.73       81.28     10.94 o 
   0  24   1       14.32       11.67      6.49 o 
   1  24   1       24.68       20.72      7.70 o 
   2  24   1      109.96      110.54     11.35 o 
   3  24   1      173.81      131.33     15.59 o 
   4  24   1      227.15      205.36     20.96 o 
   5  24   1        5.03       12.84      9.54 o 
   6  24   1      125.52      129.53     17.68 o 
   7  24   1       12.30       17.35     12.10 o 
   8  24   1       41.67       36.67     11.14 o 
   9  24   1       22.28       21.19     21.70 o 
  10  24   1      111.61      110.87     28.24 o 
 -10  25   1       14.02       19.31     21.77 o 
  -9  25   1       36.25       34.02     20.80 o 
  -8  25   1       85.96      117.49     31.61 o 
  -7  25   1       85.73       61.42     20.93 o 
  -6  25   1      406.42      387.14     26.85 o 
  -5  25   1      495.34      490.23     42.34 o 
  -4  25   1        2.88       18.25     14.30 o 
  -3  25   1       63.87       66.44     13.22 o 
  -2  25   1      231.30      244.69     18.45 o 
  -1  25   1       77.10       73.69     12.56 o 
   0  25   1        1.67       -3.38      6.12 o 
   1  25   1       70.00       62.35      9.72 o 
   2  25   1        9.33        8.13      7.83 o 
   3  25   1       19.31       34.81     11.78 o 
   4  25   1       74.73      115.26     17.85 o 
   5  25   1      132.84       75.74     36.51 o 
   6  25   1      167.74      176.97     33.21 o 
   7  25   1       90.35      101.35     20.14 o 
   8  25   1      344.98      339.26     21.02 o 
   9  25   1       24.10        7.63     21.45 o 
  -9  26   1      187.78      245.08     36.36 o 
  -8  26   1       26.68       35.48     21.29 o 
  -7  26   1      247.37      292.27     40.01 o 
  -6  26   1      190.86      190.06     23.67 o 
  -5  26   1        0.01        8.11      9.31 o 
  -4  26   1        0.00       -7.08     11.82 o 
  -3  26   1        0.01       14.50     13.81 o 
  -2  26   1       14.42       10.81      8.80 o 
  -1  26   1        1.23        8.98      7.67 o 
   0  26   1        3.29        4.73      7.52 o 
   1  26   1      150.56      149.94     13.25 o 
   2  26   1      186.62      204.32     16.62 o 
   3  26   1      407.88      405.28     26.01 o 
   4  26   1      256.42      228.99     23.06 o 
   5  26   1       35.30       20.12     13.13 o 
   6  26   1        2.13      -10.34     11.85 o 
   7  26   1        9.02       27.28     12.82 o 
   8  26   1       18.54       12.41     10.47 o 
   9  26   1      205.77      249.56     75.34 o 
  -9  27   1      214.00      209.27     36.11 o 
  -8  27   1        7.10       11.85     20.08 o 
  -7  27   1        6.15        4.89     13.06 o 
  -6  27   1        2.36       11.33     25.60 o 
  -5  27   1        7.40        7.78     11.39 o 
  -4  27   1       51.98       44.72     14.72 o 
  -3  27   1       15.04        6.91     10.43 o 
  -2  27   1       69.56       79.94     11.35 o 
  -1  27   1       14.96       29.15      8.49 o 
   0  27   1      683.19      696.15     23.74 o 
   1  27   1      184.47      194.44     15.05 o 
   2  27   1      102.92      114.23     13.04 o 
   3  27   1      304.96      388.13     25.57 o 
   4  27   1        0.06       25.86     12.74 o 
   5  27   1       79.25       63.78     15.85 o 
   6  27   1      375.63      368.75     26.40 o 
   7  27   1       59.56       40.27     27.99 o 
   8  27   1       25.09       30.40     11.36 o 
  -8  28   1       88.45       62.49     25.19 o 
  -7  28   1       65.29      103.92     22.11 o 
  -6  28   1       47.79       15.93     13.56 o 
  -5  28   1      167.60      103.11     24.84 o 
  -4  28   1      177.75      176.86     21.45 o 
  -3  28   1       79.76       55.19     16.22 o 
  -2  28   1       12.70       21.27     11.48 o 
  -1  28   1       82.04       77.08     11.77 o 
   0  28   1      149.97      135.71     14.50 o 
   1  28   1       64.63       88.28     15.78 o 
   2  28   1       84.34       57.17     14.03 o 
   3  28   1       82.05       91.07     17.83 o 
   4  28   1        3.14       16.49     12.75 o 
   5  28   1        2.26       12.17     12.07 o 
   6  28   1      100.04       91.44     17.17 o 
   7  28   1        4.63        3.18     12.04 o 
   8  28   1       78.40      110.82     28.52 o 
  -7  29   1      109.16      118.41     17.31 o 
  -6  29   1       32.50       53.63     14.96 o 
  -5  29   1        7.05       -1.14     11.31 o 
  -4  29   1        0.82       -5.25     12.29 o 
  -3  29   1        3.23       16.73     11.69 o 
  -2  29   1       65.15       78.46     13.08 o 
  -1  29   1      228.29      254.10     18.34 o 
   0  29   1      336.03      371.28     21.11 o 
   1  29   1        4.24       33.11      9.18 o 
   2  29   1       39.78       39.47     13.41 o 
   3  29   1       13.61       13.49     13.61 o 
   4  29   1        9.30       -6.17     19.32 o 
   5  29   1       32.77       42.99     15.00 o 
   6  29   1       61.56       51.97     24.85 o 
   7  29   1       19.85       17.73     16.95 o 
  -6  30   1        9.04        5.57     16.47 o 
  -5  30   1        2.25       20.26     15.48 o 
  -4  30   1       40.45       15.25     15.35 o 
  -3  30   1      135.47      112.06     17.35 o 
  -2  30   1       81.02       57.29     15.86 o 
  -1  30   1       49.61       52.61     12.01 o 
   0  30   1       21.42       35.84     10.85 o 
   1  30   1     3343.51     3552.92     54.05 o 
   2  30   1      158.86      182.73     19.96 o 
   3  30   1        3.40      -14.04     14.04 o 
   4  30   1        2.40       11.13     19.33 o 
   5  30   1       98.79       55.16     16.26 o 
   6  30   1        3.92       29.97     14.89 o 
  -5  31   1       70.69       40.58     35.40 o 
  -4  31   1       42.58       31.29     16.97 o 
  -3  31   1       92.15      109.44     18.61 o 
  -2  31   1      114.30       91.02     17.78 o 
  -1  31   1      275.31      278.07     22.14 o 
   0  31   1       17.47        7.26     12.18 o 
   1  31   1       30.25       62.14     16.31 o 
   2  31   1       62.60      102.97     16.78 o 
   3  31   1       42.04       80.29     17.21 o 
   4  31   1        0.57       14.93     18.63 o 
   5  31   1      159.88      221.51     36.53 o 
  -4  32   1       76.70      122.96     19.98 o 
  -3  32   1       38.27       19.14     27.98 o 
  -2  32   1       19.32       13.44     19.26 o 
  -1  32   1      987.95     1107.92     41.59 o 
   0  32   1       14.11       15.39     14.04 o 
   1  32   1      477.68      526.61     42.08 o 
   2  32   1       80.59       65.75     22.76 o 
   3  32   1      400.50      465.26     83.21 o 
   4  32   1       32.73       60.20     17.22 o 
  -2  33   1        5.86       14.44     15.05 o 
  -1  33   1      225.64      260.20     24.78 o 
   0  33   1        1.00       -9.35     10.11 o 
   1  33   1       52.03       52.13     16.76 o 
 -15   0   2       11.24       16.40     21.16 o 
 -14   0   2       22.75       20.09     21.40 o 
 -13   0   2      162.31      137.15     28.42 o 
 -12   0   2      200.05      183.92     24.67 o 
 -11   0   2      141.15      144.78     21.43 o 
 -10   0   2      397.65      377.58     46.86 o 
  -9   0   2      281.54      268.79     17.30 o 
  -8   0   2       78.90       98.27     15.67 o 
  -7   0   2     1448.44     1490.32     23.15 o 
  -6   0   2     1341.52     1550.77     19.37 o 
  -5   0   2      325.34      368.78     27.64 o 
  -4   0   2    11695.88    12626.39    306.59 o 
  -3   0   2     4695.27     4661.93     78.78 o 
   0   0   2    11491.26    11433.11    236.98 o 
   1   0   2      307.10      138.27      5.46 o 
   2   0   2   772944.19   612418.81  59779.11 o 
   3   0   2       33.88       28.79      2.74 o 
   4   0   2        0.08        4.55      2.02 o 
   5   0   2     3048.62     3214.61     38.97 o 
   6   0   2      344.61      382.72      9.10 o 
   7   0   2       47.86       59.36     11.38 o 
   8   0   2      551.53      574.34     21.81 o 
   9   0   2      253.49      266.82     25.87 o 
  10   0   2     1622.01     1643.99     55.58 o 
  11   0   2      167.71      158.15     30.98 o 
  12   0   2      236.17      259.51     38.20 o 
  13   0   2        1.50        4.59     19.50 o 
  14   0   2      134.70      155.85     33.09 o 
 -15   1   2      138.88      167.51     20.72 o 
 -14   1   2       30.87       34.62     15.48 o 
 -13   1   2        2.69       -1.54     12.06 o 
 -12   1   2       14.93       -3.73      6.82 o 
 -11   1   2        2.18        1.13      9.34 o 
 -10   1   2       30.21       35.07     14.12 o 
  -9   1   2      208.23      204.75     10.92 o 
  -8   1   2        1.05        3.59      3.23 o 
  -7   1   2      121.45      107.97      7.49 o 
  -6   1   2      888.20      877.93     11.77 o 
  -5   1   2      438.55      495.02     10.38 o 
  -4   1   2      484.09      430.58      8.89 o 
  -3   1   2      160.42      171.87      4.69 o 
  -2   1   2     6529.93     6823.04    110.05 o 
  -1   1   2       85.19       88.65      3.12 o 
   0   1   2     2060.92     1970.54     14.16 o 
   1   1   2      270.39      303.22      3.16 o 
   2   1   2    93761.64    94148.92    750.87 o 
   3   1   2     1323.50     1383.58     16.02 o 
   4   1   2      957.17      908.59     13.33 o 
   5   1   2     1044.81     1087.47     11.38 o 
   6   1   2      528.81      513.93      7.45 o 
   7   1   2      181.80      200.15      7.58 o 
   8   1   2      437.49      451.36     15.80 o 
   9   1   2      193.19      206.58     26.37 o 
  10   1   2      156.28      170.22     17.88 o 
  11   1   2      169.24       92.97     37.02 o 
  12   1   2        0.27       16.12     14.68 o 
  13   1   2        0.07       -6.52     14.79 o 
  14   1   2        1.85       20.18     15.61 o 
 -15   2   2      344.51      324.54     41.31 o 
 -14   2   2      123.10       94.70     23.43 o 
 -13   2   2       28.78       35.64     13.24 o 
 -12   2   2       20.10       -3.72     10.93 o 
 -11   2   2        0.77       -0.05     13.14 o 
 -10   2   2        4.13       -1.07      8.43 o 
  -9   2   2      146.99      159.62      9.43 o 
  -8   2   2       56.45       33.69      6.76 o 
  -7   2   2       28.29       36.15      3.54 o 
  -6   2   2      227.68      273.02      7.75 o 
  -5   2   2       24.90       37.43      3.43 o 
  -4   2   2     2966.39     3226.11     34.89 o 
  -3   2   2     1110.52     1074.20     16.34 o 
  -2   2   2     3267.26     3435.51     36.85 o 
  -1   2   2       47.65       43.05      1.89 o 
   0   2   2    21213.37    21596.78    213.79 o 
   1   2   2       61.86       38.01      1.62 o 
   2   2   2    45991.12    48995.87    457.61 o 
   3   2   2     4617.75     4606.83     42.36 o 
   4   2   2     1479.82     1492.83     18.52 o 
   5   2   2      312.82      302.46      5.78 o 
   6   2   2       54.74       55.72      3.45 o 
   7   2   2      175.13      167.30      9.11 o 
   8   2   2      551.94      570.90     16.19 o 
   9   2   2       20.74       13.44      7.54 o 
  10   2   2      410.03      442.29     57.54 o 
  11   2   2      276.86      320.08     24.19 o 
  12   2   2        0.01      -13.34     13.34 o 
  13   2   2        2.46       -9.76     14.92 o 
  14   2   2        2.54        6.20     15.96 o 
 -15   3   2      200.69      184.67     24.06 o 
 -14   3   2        2.20       -2.91     13.04 o 
 -13   3   2        2.20       -0.33     13.62 o 
 -12   3   2       12.50       13.16     11.21 o 
 -11   3   2       90.04      106.66     14.04 o 
 -10   3   2        0.79       -5.08      7.82 o 
  -9   3   2      486.56      471.19     24.00 o 
  -8   3   2       87.81      111.46      7.75 o 
  -7   3   2        0.06        3.06      3.14 o 
  -6   3   2    10091.63    10773.32     91.61 o 
  -5   3   2     1257.01     1262.90     16.46 o 
  -4   3   2      116.14      108.71      4.92 o 
  -3   3   2      124.42      152.23      3.95 o 
  -2   3   2     6225.16     6274.13     56.22 o 
  -1   3   2        2.66       -1.21      1.21 o 
   0   3   2    56592.19    56424.16    440.21 o 
   1   3   2       12.56       28.26      1.59 o 
   2   3   2    35180.87    36548.74    291.57 o 
   3   3   2      982.50     1009.96     13.62 o 
   4   3   2     9870.92    11047.03    141.96 o 
   5   3   2      144.91      113.94      5.92 o 
   6   3   2     1207.19     1356.09     15.86 o 
   7   3   2       20.57       14.76      3.51 o 
   8   3   2     3509.78     3769.60     52.14 o 
   9   3   2      350.25      348.43     19.02 o 
  10   3   2      234.83      190.59     26.98 o 
  11   3   2       62.60       69.31     15.81 o 
  12   3   2       27.10       40.59     16.76 o 
  13   3   2       17.49       28.62     15.76 o 
  14   3   2        3.81        3.59     15.67 o 
 -15   4   2       32.66       40.65     23.38 o 
 -14   4   2      220.88      220.65     19.40 o 
 -13   4   2        0.01        9.23     12.14 o 
 -12   4   2      164.74      136.67     16.25 o 
 -11   4   2       76.80       62.59     11.45 o 
 -10   4   2      383.14      380.43     18.96 o 
  -9   4   2        2.02       -1.26      8.64 o 
  -8   4   2        6.44       10.92      4.98 o 
  -7   4   2       98.10      136.48      5.69 o 
  -6   4   2      505.42      487.27      8.56 o 
  -5   4   2      502.68      560.43      9.49 o 
  -4   4   2     1636.45     1758.97     19.90 o 
  -3   4   2     4282.00     4424.66     41.81 o 
  -2   4   2       19.15       12.11      4.12 o 
  -1   4   2      870.53      929.02     11.62 o 
   0   4   2      287.82      339.37      4.05 o 
   1   4   2      147.94      136.01      2.96 o 
   2   4   2    13109.78    13546.18    109.89 o 
   3   4   2      623.05      606.71      8.14 o 
   4   4   2      974.48     1081.14     11.52 o 
   5   4   2     3159.31     3352.67     30.73 o 
   6   4   2        0.04       -3.82      3.82 o 
   7   4   2      545.57      586.05     10.82 o 
   8   4   2       64.32       74.83      7.33 o 
   9   4   2       13.50       21.62     11.06 o 
  10   4   2       28.59        7.90     11.38 o 
  11   4   2       91.44       53.89     20.93 o 
  12   4   2        3.71        4.49     13.05 o 
  13   4   2       42.26       32.97     16.76 o 
  14   4   2       73.54       79.41     20.63 o 
 -15   5   2      375.29      264.32     44.35 o 
 -14   5   2        8.41        3.68     20.59 o 
 -13   5   2      883.87      896.01     28.74 o 
 -12   5   2      119.33      107.87     17.38 o 
 -11   5   2       43.60       45.34     11.12 o 
 -10   5   2        2.30       20.31      8.16 o 
  -9   5   2       90.78       91.76     10.43 o 
  -8   5   2       10.34        5.07      4.02 o 
  -7   5   2      123.43      116.29      5.24 o 
  -6   5   2        5.00       -0.11      2.28 o 
  -5   5   2      187.06      217.79      5.79 o 
  -4   5   2     2906.86     3145.28     28.56 o 
  -3   5   2      798.47      766.00     10.91 o 
  -2   5   2      855.97     1161.44     14.11 o 
  -1   5   2      154.63      108.88      2.85 o 
   0   5   2      527.16      458.07      6.89 o 
   1   5   2      913.41      927.01      8.23 o 
   2   5   2    31775.52    33935.32    269.83 o 
   3   5   2      123.14      132.19      4.90 o 
   4   5   2     6569.53     6955.96     51.99 o 
   5   5   2     2490.60     2457.64     23.51 o 
   6   5   2     1080.30     1101.59     18.15 o 
   7   5   2       61.86       57.78      4.75 o 
   8   5   2      388.52      402.18     13.42 o 
   9   5   2       26.95       27.63     12.41 o 
  10   5   2      675.78      618.27     28.11 o 
  11   5   2        0.01       -6.59     11.27 o 
  12   5   2       49.73       26.37     13.67 o 
  13   5   2       70.19       51.49     36.06 o 
  14   5   2       11.88       -2.61     13.73 o 
 -15   6   2        1.58       43.52     30.86 o 
 -14   6   2       18.71       75.05     26.24 o 
 -13   6   2        6.88      -17.06     25.70 o 
 -12   6   2        8.78       31.19     20.48 o 
 -11   6   2       15.56        9.61     14.40 o 
 -10   6   2      236.30      190.99     13.36 o 
  -9   6   2       24.28       31.19      5.30 o 
  -8   6   2     2941.45     2992.17     37.71 o 
  -7   6   2      143.08      137.48      6.73 o 
  -6   6   2     2139.15     2330.61     31.90 o 
  -5   6   2        0.10       -1.13      1.67 o 
  -4   6   2     4351.06     4769.33     41.41 o 
  -3   6   2     1819.80     1935.22     20.63 o 
  -2   6   2    10570.25    10964.36    106.96 o 
  -1   6   2      230.84      242.30      4.07 o 
   0   6   2     2908.04     2842.44     21.50 o 
   1   6   2       90.09      103.23      2.93 o 
   2   6   2     5964.74     6559.03     53.20 o 
   3   6   2     1932.74     2011.39     20.07 o 
   4   6   2     6264.89     7013.08     49.96 o 
   5   6   2       16.81       13.67      2.40 o 
   6   6   2     1478.70     1630.91     16.97 o 
   7   6   2     1243.93     1223.67     22.63 o 
   8   6   2       66.76       71.89      6.63 o 
   9   6   2       87.02       88.22     11.64 o 
  10   6   2      149.63      185.13     18.27 o 
  11   6   2       62.36       37.26     13.03 o 
  12   6   2      300.47      319.25     23.63 o 
  13   6   2        2.13       18.03     13.99 o 
  14   6   2        6.02       41.52     30.45 o 
 -15   7   2        9.13      -15.89     26.47 o 
 -14   7   2      224.54      239.36     34.79 o 
 -13   7   2      414.40      428.79     42.16 o 
 -12   7   2       53.37       73.66     23.74 o 
 -11   7   2       61.57       58.04     31.60 o 
 -10   7   2       98.64       97.17     30.08 o 
  -9   7   2        0.17        6.47      8.43 o 
  -8   7   2        0.33        8.12      7.75 o 
  -7   7   2     1383.59     1490.29     24.94 o 
  -6   7   2      517.13      581.67     10.19 o 
  -5   7   2      900.51      929.06     12.75 o 
  -4   7   2        1.90        9.51      1.94 o 
  -3   7   2       96.15       84.39      3.67 o 
  -2   7   2        3.16        3.07      2.86 o 
  -1   7   2       73.99       71.48      2.49 o 
   0   7   2     7287.61     7602.08     53.72 o 
   1   7   2      238.86      257.46      4.44 o 
   2   7   2     1638.87     1910.60     15.86 o 
   3   7   2     2166.67     2249.78     22.39 o 
   4   7   2     1284.88     1519.08     15.52 o 
   5   7   2       15.11       24.49      2.91 o 
   6   7   2       61.74      101.94      5.76 o 
   7   7   2       86.73      103.43     13.43 o 
   8   7   2       24.18       13.79      7.93 o 
   9   7   2        0.88       -7.25      7.36 o 
  10   7   2        2.19       -5.09     12.21 o 
  11   7   2       20.06       12.38     11.72 o 
  12   7   2       12.54       12.04     11.72 o 
  13   7   2      189.20      188.30     25.64 o 
  14   7   2        4.58        0.35     31.39 o 
 -15   8   2       47.89       -6.01     23.65 o 
 -14   8   2      288.15      290.07     38.34 o 
 -13   8   2      136.95      138.02     29.20 o 
 -12   8   2        0.00      -14.42     18.45 o 
 -11   8   2        0.05       -2.81     17.18 o 
 -10   8   2       19.42        7.44     29.62 o 
  -9   8   2      144.57      137.73     14.39 o 
  -8   8   2      769.98      708.83     40.87 o 
  -7   8   2      726.37      716.03     15.87 o 
  -6   8   2        3.85        5.44      2.78 o 
  -5   8   2       28.18       36.08      2.52 o 
  -4   8   2        0.02        5.51      2.68 o 
  -3   8   2       94.88       88.17      4.29 o 
  -2   8   2      215.11      246.97      7.14 o 
  -1   8   2        1.00       -1.32      1.32 o 
   0   8   2      275.23      357.78      4.49 o 
   1   8   2       96.69      116.30      3.30 o 
   2   8   2     1372.52     1396.80     12.95 o 
   3   8   2       12.80       18.57      2.76 o 
   4   8   2      104.05      118.11      4.56 o 
   5   8   2      345.96      354.47      7.83 o 
   6   8   2        1.56        3.14      3.38 o 
   7   8   2       84.46       71.31      8.32 o 
   8   8   2     1632.00     1687.41     36.00 o 
   9   8   2       72.10       96.88     11.78 o 
  10   8   2      120.84      126.69     15.47 o 
  11   8   2        9.58       28.32     13.75 o 
  12   8   2       63.13       48.51     35.86 o 
  13   8   2       70.85       80.38     27.62 o 
  14   8   2       47.71       47.27     34.15 o 
 -15   9   2       25.82        6.46     25.37 o 
 -14   9   2       49.01       18.76     24.26 o 
 -13   9   2       58.43       62.30     43.10 o 
 -12   9   2       11.36       36.12     23.73 o 
 -11   9   2        0.00      -14.43     17.19 o 
 -10   9   2        3.22       27.87     18.09 o 
  -9   9   2       30.94       37.75     12.42 o 
  -8   9   2      116.87      109.76     12.80 o 
  -7   9   2      238.38      257.31     11.95 o 
  -6   9   2      548.69      525.29     15.93 o 
  -5   9   2        0.21        0.41      1.72 o 
  -4   9   2      983.30      972.68     12.64 o 
  -3   9   2      184.76      169.58      5.15 o 
  -2   9   2     2095.93     2162.71     17.99 o 
  -1   9   2      669.47      610.39      6.90 o 
   0   9   2    12630.70    13975.21     83.17 o 
   1   9   2     1340.89     1395.12     11.69 o 
   2   9   2     1065.22     1173.82     10.41 o 
   3   9   2      320.69      303.54      8.34 o 
   4   9   2        6.85       14.60      2.59 o 
   5   9   2        1.58       -0.62      2.40 o 
   6   9   2      157.51      199.96      8.92 o 
   7   9   2      594.16      572.94     17.55 o 
   8   9   2      144.40      170.31     13.68 o 
   9   9   2      327.37      318.21     21.90 o 
  10   9   2      772.28      850.95     29.86 o 
  11   9   2      224.77      256.70     18.43 o 
  12   9   2        1.44       -5.65     20.78 o 
  13   9   2        0.41       -1.45     30.91 o 
  14   9   2       31.80       -8.61     31.24 o 
 -14  10   2        2.04      -18.81     23.49 o 
 -13  10   2       10.61      -17.42     27.36 o 
 -12  10   2       34.54       31.22     23.32 o 
 -11  10   2      160.69      193.41     30.62 o 
 -10  10   2      311.65      353.66     26.95 o 
  -9  10   2       31.98       24.79     12.25 o 
  -8  10   2      293.11      272.34     19.71 o 
  -7  10   2       42.91       46.36      6.96 o 
  -6  10   2      518.83      529.85     16.88 o 
  -5  10   2      192.58      172.10      5.85 o 
  -4  10   2      384.40      462.80     10.57 o 
  -3  10   2      138.97      154.64      5.72 o 
  -2  10   2     8671.63     9081.22     60.40 o 
  -1  10   2        1.65       -1.41      1.41 o 
   0  10   2       49.69       38.29      2.24 o 
   1  10   2      105.28      111.48      3.27 o 
   2  10   2     8670.68     9368.06     62.16 o 
   3  10   2       19.60       26.73      2.14 o 
   4  10   2       94.98      107.90      4.86 o 
   5  10   2        4.98        2.69      2.90 o 
   6  10   2        0.36       -2.87      4.66 o 
   7  10   2      204.36      208.32     19.78 o 
   8  10   2       92.50       85.12     10.85 o 
   9  10   2       58.86       39.80      9.47 o 
  10  10   2       90.25       65.70     10.70 o 
  11  10   2      159.82      221.42     43.65 o 
  12  10   2      253.16      224.61     51.24 o 
  13  10   2      126.34       95.57     28.99 o 
  14  10   2        4.53      -14.49     30.15 o 
 -14  11   2        4.35      -21.50     21.50 o 
 -13  11   2       39.91       23.74     23.47 o 
 -12  11   2      107.81       69.70     25.50 o 
 -11  11   2       60.78       55.77     23.67 o 
 -10  11   2       29.55       21.61     14.17 o 
  -9  11   2       26.28       23.13     12.62 o 
  -8  11   2     1336.59     1274.87     41.39 o 
  -7  11   2       14.56       12.91      9.11 o 
  -6  11   2     4592.59     4433.53     47.02 o 
  -5  11   2       51.30       47.56      4.46 o 
  -4  11   2     1070.15     1025.14     15.75 o 
  -3  11   2       16.57        2.81      2.00 o 
  -2  11   2      270.28      276.59      5.01 o 
  -1  11   2      111.85       95.09      3.22 o 
   0  11   2     3257.88     3652.09     26.62 o 
   1  11   2       15.32        8.92      1.80 o 
   2  11   2       80.11      106.59      3.62 o 
   3  11   2       30.07       16.41      2.98 o 
   4  11   2        7.40       18.29      3.03 o 
   5  11   2       19.93       24.47      4.30 o 
   6  11   2     2068.99     2154.97     50.91 o 
   7  11   2       11.27        9.91      7.13 o 
   8  11   2       39.29       34.10      9.99 o 
   9  11   2      577.40      517.75     21.06 o 
  10  11   2     1427.79     1350.12     47.03 o 
  11  11   2        7.93       22.28     21.94 o 
  12  11   2        0.34       -9.58     21.93 o 
  13  11   2        1.62       18.73     33.14 o 
  14  11   2       55.83       91.44     30.73 o 
 -14  12   2        0.84      -12.25     23.76 o 
 -13  12   2      446.32      536.43     49.23 o 
 -12  12   2       36.61       18.53     23.43 o 
 -11  12   2       75.09       65.67     24.67 o 
 -10  12   2       72.67       61.13     16.12 o 
  -9  12   2       40.69       35.72     14.29 o 
  -8  12   2      278.37      261.81     23.29 o 
  -7  12   2      625.32      634.05     23.24 o 
  -6  12   2       29.00       23.52      4.51 o 
  -5  12   2       14.42       15.99      3.62 o 
  -4  12   2      562.52      591.39     10.15 o 
  -3  12   2        4.75       -1.71      1.71 o 
  -2  12   2       57.67       63.76      3.10 o 
  -1  12   2      112.79      127.77      3.91 o 
   0  12   2     6062.47     6791.28     43.66 o 
   1  12   2      354.46      396.39      6.16 o 
   2  12   2      765.29      763.02      9.17 o 
   3  12   2      587.27      613.67      7.92 o 
   4  12   2     1570.81     1702.82     18.74 o 
   5  12   2       94.06       96.05      7.51 o 
   6  12   2      266.37      266.59     13.27 o 
   7  12   2      190.20      166.31     17.90 o 
   8  12   2      461.00      470.45     20.06 o 
   9  12   2      246.30      247.89     21.26 o 
  10  12   2       53.00       62.97     36.18 o 
  11  12   2       42.67       42.34     23.74 o 
  12  12   2      314.86      266.51     37.49 o 
  13  12   2        1.76       41.13     26.71 o 
 -14  13   2      242.79      207.56     42.20 o 
 -13  13   2       37.90       49.37     28.10 o 
 -12  13   2       16.24      -12.13     22.45 o 
 -11  13   2       18.12      -18.93     18.93 o 
 -10  13   2       72.66       70.81     17.56 o 
  -9  13   2       26.04        6.83     13.46 o 
  -8  13   2     1479.83     1551.24     47.35 o 
  -7  13   2       30.04       44.42     10.32 o 
  -6  13   2      419.68      388.17     12.36 o 
  -5  13   2       23.01       22.94      4.04 o 
  -4  13   2      333.28      300.15      9.56 o 
  -3  13   2        0.96        4.56      2.20 o 
  -2  13   2     1157.53     1248.34     13.60 o 
  -1  13   2      275.74      293.76      5.50 o 
   0  13   2      252.57      314.88      6.01 o 
   1  13   2      115.65      121.77      4.10 o 
   2  13   2      517.54      570.64      8.43 o 
   3  13   2       79.28       69.11      3.51 o 
   4  13   2      598.92      657.60     10.20 o 
   5  13   2      115.77      116.38      6.59 o 
   6  13   2     2288.86     2260.50     39.30 o 
   7  13   2       14.51       23.92      8.14 o 
   8  13   2       82.81       87.28     11.23 o 
   9  13   2        1.02       -2.55      7.50 o 
  10  13   2       55.41       24.11     14.53 o 
  11  13   2       90.16       91.34     26.18 o 
  12  13   2        0.45      -20.63     20.63 o 
  13  13   2        3.78       22.37     25.17 o 
 -14  14   2       98.33      125.39     32.61 o 
 -13  14   2        5.05       10.83     25.11 o 
 -12  14   2        0.79      -13.11     23.39 o 
 -11  14   2        4.37        4.40     15.00 o 
 -10  14   2       33.51        2.27     18.88 o 
  -9  14   2      121.93      126.39     19.21 o 
  -8  14   2       11.04      -11.81     11.81 o 
  -7  14   2      420.42      388.43     20.34 o 
  -6  14   2      224.41      211.88      9.72 o 
  -5  14   2       58.14       56.64      6.60 o 
  -4  14   2       28.55       30.43      2.90 o 
  -3  14   2      126.66      131.31      4.80 o 
  -2  14   2       71.62       42.22      3.20 o 
  -1  14   2      507.77      511.47      7.89 o 
   0  14   2     1664.31     1835.47     14.79 o 
   1  14   2     1210.39     1153.73     12.58 o 
   2  14   2     2915.38     2984.14     25.24 o 
   3  14   2      386.05      383.27      8.68 o 
   4  14   2        0.01        5.29      2.31 o 
   5  14   2        0.55        0.78      3.73 o 
   6  14   2      596.79      522.27     16.78 o 
   7  14   2       21.83       18.80      8.30 o 
   8  14   2     1092.28     1211.13     30.66 o 
   9  14   2       46.29       26.35     14.50 o 
  10  14   2       17.01        4.88     14.40 o 
  11  14   2      154.01      104.98     21.50 o 
  12  14   2        0.23      -25.10     39.35 o 
  13  14   2        4.52       50.65     26.90 o 
 -14  15   2      106.79      102.96     33.04 o 
 -13  15   2      104.27       68.53     39.96 o 
 -12  15   2       35.21       37.77     25.47 o 
 -11  15   2      143.43      153.90     23.70 o 
 -10  15   2       62.97       45.84     17.04 o 
  -9  15   2      224.46      213.08     24.33 o 
  -8  15   2      979.22      982.56     39.84 o 
  -7  15   2      380.16      384.51     15.60 o 
  -6  15   2      454.13      484.90     16.42 o 
  -5  15   2     1119.36     1081.25     21.69 o 
  -4  15   2      241.01      186.14      6.82 o 
  -3  15   2      135.31      148.42      6.02 o 
  -2  15   2      836.41      694.42     10.95 o 
  -1  15   2      105.42      142.21      5.28 o 
   0  15   2       20.60       37.00      2.23 o 
   1  15   2      978.40      958.17     11.89 o 
   2  15   2        0.52       -1.58      2.48 o 
   3  15   2      600.70      589.98     13.24 o 
   4  15   2        2.44        5.35      2.91 o 
   5  15   2      383.01      403.22     10.40 o 
   6  15   2     2372.89     2494.10     57.75 o 
   7  15   2      637.89      623.73     22.86 o 
   8  15   2      138.86      152.23     13.25 o 
   9  15   2      274.85      300.52     28.09 o 
  10  15   2       88.19      128.89     35.83 o 
  11  15   2       11.09        3.11     16.59 o 
  12  15   2        2.18       19.21     25.55 o 
  13  15   2        0.03        8.72     26.43 o 
 -13  16   2      152.17      181.86     36.58 o 
 -12  16   2        1.30      -23.78     23.78 o 
 -11  16   2      176.68      201.72     26.11 o 
 -10  16   2      102.14      110.85     29.57 o 
  -9  16   2       45.37       72.73     17.41 o 
  -8  16   2      485.07      474.59     41.34 o 
  -7  16   2       32.04       32.22      9.46 o 
  -6  16   2      495.40      449.66     20.89 o 
  -5  16   2      444.69      412.44     13.95 o 
  -4  16   2     2244.03     2228.57     25.14 o 
  -3  16   2      971.26      953.28     15.15 o 
  -2  16   2     1301.48     1238.54     16.87 o 
  -1  16   2       91.06       98.11      5.26 o 
   0  16   2      388.81      315.22      8.05 o 
   1  16   2      824.06      767.32     11.48 o 
   2  16   2       67.35       99.14      6.20 o 
   3  16   2      206.54      211.60      7.00 o 
   4  16   2     3276.10     3091.86     28.48 o 
   5  16   2      557.35      524.79     17.59 o 
   6  16   2      149.53      134.85     14.66 o 
   7  16   2       55.22       44.15     10.89 o 
   8  16   2       11.78        3.05      9.45 o 
   9  16   2      238.86      255.20     26.92 o 
  10  16   2        0.70       -3.10     14.13 o 
  11  16   2       86.18      111.97     22.28 o 
  12  16   2       60.72       29.47     26.72 o 
  13  16   2       57.56      103.76     31.64 o 
 -13  17   2       66.28       88.53     33.35 o 
 -12  17   2       87.80       81.97     30.32 o 
 -11  17   2        2.21        4.81     21.51 o 
 -10  17   2       68.99       36.60     16.92 o 
  -9  17   2       79.50       55.75     17.03 o 
  -8  17   2       24.39       15.09     15.10 o 
  -7  17   2      222.49      227.74     34.23 o 
  -6  17   2     1004.31      946.64     31.18 o 
  -5  17   2     1537.60     1507.33     39.02 o 
  -4  17   2      949.11      901.32     16.87 o 
  -3  17   2      105.68      116.85      6.47 o 
  -2  17   2     7131.79     6897.00     62.08 o 
  -1  17   2     1549.02     1562.62     19.23 o 
   0  17   2     1918.50     1852.38     24.31 o 
   1  17   2       46.17       43.02      3.99 o 
   2  17   2      602.37      649.32     12.80 o 
   3  17   2      877.12      856.11     13.98 o 
   4  17   2     1323.49     1379.04     24.08 o 
   5  17   2        4.84       17.10      5.78 o 
   6  17   2     2530.10     2573.06    131.47 o 
   7  17   2      374.76      375.40     21.40 o 
   8  17   2        2.33       15.46      8.82 o 
   9  17   2      123.15      162.28     37.90 o 
  10  17   2      283.19      271.61     44.39 o 
  11  17   2        2.86       44.16     18.26 o 
  12  17   2       18.11       27.82     25.22 o 
 -13  18   2       72.33       58.06     36.26 o 
 -12  18   2       12.50       27.14     26.13 o 
 -11  18   2       34.27       29.26     17.85 o 
 -10  18   2        0.18        1.33     16.07 o 
  -9  18   2       15.85       -8.05     21.74 o 
  -8  18   2        0.65        8.19     19.34 o 
  -7  18   2      149.57      128.19     13.73 o 
  -6  18   2       15.61       10.53      8.39 o 
  -5  18   2      729.47      761.93     20.06 o 
  -4  18   2       29.21       14.12      4.82 o 
  -3  18   2      137.14      123.19      7.57 o 
  -2  18   2       40.54       46.10      5.41 o 
  -1  18   2      770.53      727.97     14.45 o 
   0  18   2      384.16      388.27     24.84 o 
   1  18   2      421.11      422.42     10.68 o 
   2  18   2     1700.81     1892.02     23.94 o 
   3  18   2       62.71       84.64      5.83 o 
   4  18   2      297.47      293.40     13.29 o 
   5  18   2      263.47      276.76     18.31 o 
   6  18   2      349.07      368.32     22.86 o 
   7  18   2      196.69      214.28     23.52 o 
   8  18   2      313.01      269.75     18.51 o 
   9  18   2        0.11        4.43     17.55 o 
  10  18   2       76.27       60.07     43.18 o 
  11  18   2       95.87       99.49     43.14 o 
  12  18   2        8.28       19.04     26.06 o 
 -12  19   2        0.66      -20.73     24.17 o 
 -11  19   2        9.35       -6.59     19.84 o 
 -10  19   2       91.96       92.97     55.41 o 
  -9  19   2       14.37       19.75     29.98 o 
  -8  19   2        0.32        3.34     20.18 o 
  -7  19   2      246.22      222.70     16.57 o 
  -6  19   2      254.73      303.13     19.47 o 
  -5  19   2       15.32       12.00      7.54 o 
  -4  19   2      996.15      938.25     30.69 o 
  -3  19   2       32.03       40.84      5.63 o 
  -2  19   2        1.83       10.45      5.14 o 
  -1  19   2      265.86      277.18     13.47 o 
   0  19   2      252.73      129.85      8.06 o 
   1  19   2      125.52      123.14      7.26 o 
   2  19   2       27.16        9.07      4.54 o 
   3  19   2       23.15       24.25      4.58 o 
   4  19   2     1102.06     1090.12     24.49 o 
   5  19   2      296.34      287.75     29.63 o 
   6  19   2      137.82      159.99     16.51 o 
   7  19   2        3.64       -2.49     12.93 o 
   8  19   2        4.01        7.35      8.84 o 
   9  19   2      553.20      491.58     45.04 o 
  10  19   2       45.49        7.57     19.95 o 
  11  19   2       98.82       99.40     30.94 o 
  12  19   2       90.70      119.94     47.69 o 
 -12  20   2       31.34       22.69     25.45 o 
 -11  20   2        0.71       13.50     20.69 o 
 -10  20   2      228.80      214.46     43.76 o 
  -9  20   2       23.06       30.36     20.19 o 
  -8  20   2      302.01      227.95     31.99 o 
  -7  20   2       96.82       80.30     22.22 o 
  -6  20   2      166.76      166.62     16.26 o 
  -5  20   2      698.99      698.49     28.63 o 
  -4  20   2      606.25      529.10     29.22 o 
  -3  20   2        2.65        2.93      5.25 o 
  -2  20   2       21.43       19.14      7.86 o 
  -1  20   2       57.44       27.00      8.73 o 
   0  20   2     3436.21     3293.73     42.79 o 
   1  20   2       10.28       24.61      6.03 o 
   2  20   2     1003.82      950.23     19.70 o 
   3  20   2       39.78       43.68      6.23 o 
   4  20   2        3.51       -6.40      8.53 o 
   5  20   2       10.94        5.31     11.86 o 
   6  20   2       11.37       16.48     10.60 o 
   7  20   2       22.63       23.76     12.95 o 
   8  20   2      817.37      800.03     29.22 o 
   9  20   2      431.34      486.52     64.46 o 
  10  20   2        0.04      -17.34     18.51 o 
  11  20   2        1.83       16.90     30.49 o 
 -12  21   2       93.18       97.84     29.00 o 
 -11  21   2       54.15       28.88     22.89 o 
 -10  21   2       19.84       27.77     23.97 o 
  -9  21   2      143.29      144.90     29.12 o 
  -8  21   2      151.34      127.78     26.86 o 
  -7  21   2      316.92      329.67     20.35 o 
  -6  21   2      586.66      548.58     26.66 o 
  -5  21   2      588.28      588.08     27.90 o 
  -4  21   2      238.02      268.08     21.27 o 
  -3  21   2        7.02       -0.09      5.46 o 
  -2  21   2      164.51      200.83     14.41 o 
  -1  21   2      317.13      308.23     15.40 o 
   0  21   2      217.40      222.81     13.20 o 
   1  21   2      686.13      674.47     17.93 o 
   2  21   2      155.15      142.73     11.43 o 
   3  21   2       24.58       22.25      6.23 o 
   4  21   2        2.92        5.07      9.18 o 
   5  21   2      226.12      207.43     27.40 o 
   6  21   2       28.71       21.64     11.33 o 
   7  21   2        9.79        2.27     10.42 o 
   8  21   2       63.17       59.21     18.17 o 
   9  21   2      644.35      713.08     63.75 o 
  10  21   2        8.59       22.08     25.96 o 
  11  21   2       46.15       40.98     25.11 o 
 -11  22   2      137.67       93.69     27.62 o 
 -10  22   2       24.71       36.50     42.57 o 
  -9  22   2       22.46        4.02     22.25 o 
  -8  22   2     1195.68     1177.13    106.23 o 
  -7  22   2        4.48       -9.12      9.12 o 
  -6  22   2       37.37       43.24     14.56 o 
  -5  22   2        4.62       -1.72      9.62 o 
  -4  22   2        0.22        9.62     12.65 o 
  -3  22   2      517.01      508.75     19.26 o 
  -2  22   2      190.75      181.81     14.41 o 
  -1  22   2        3.69        3.91      6.25 o 
   0  22   2      729.63      824.13     20.20 o 
   1  22   2      232.21      231.18     14.63 o 
   2  22   2     1124.66     1060.78     29.44 o 
   3  22   2       39.04       45.25      8.54 o 
   4  22   2       41.89       28.78     11.49 o 
   5  22   2        0.31        1.34      9.76 o 
   6  22   2       14.53       -5.02     10.23 o 
   7  22   2      189.54      209.50     19.60 o 
   8  22   2       68.81       46.94     13.96 o 
   9  22   2       96.76      150.91     31.33 o 
  10  22   2       43.11       58.16     24.53 o 
  11  22   2       50.32       53.22     25.65 o 
 -11  23   2        7.68        6.66     23.01 o 
 -10  23   2       20.39       62.03     29.19 o 
  -9  23   2       19.41       21.08     30.70 o 
  -8  23   2      219.68      226.80     32.73 o 
  -7  23   2      242.42      266.28     20.03 o 
  -6  23   2      351.07      366.98     38.46 o 
  -5  23   2      511.03      437.68     85.57 o 
  -4  23   2      110.46       98.18     19.60 o 
  -3  23   2      135.29      128.76     15.01 o 
  -2  23   2      253.00      290.67     31.09 o 
  -1  23   2       39.47       34.91      8.83 o 
   0  23   2      383.74      310.83     14.94 o 
   1  23   2       28.41       39.10      8.45 o 
   2  23   2      110.34      139.29     10.97 o 
   3  23   2      188.83      187.56     17.50 o 
   4  23   2      584.17      601.24     53.63 o 
   5  23   2      211.03      156.63     36.39 o 
   6  23   2        1.60      -10.12     10.12 o 
   7  23   2      191.82      181.61     18.82 o 
   8  23   2      244.87      252.43     19.13 o 
   9  23   2       30.96       44.02     23.96 o 
  10  23   2       93.15      121.72     48.23 o 
 -10  24   2        6.11       -8.96     19.64 o 
  -9  24   2       20.93       45.99     23.43 o 
  -8  24   2        7.31       -3.32     17.66 o 
  -7  24   2       14.80       10.01     10.94 o 
  -6  24   2      328.87      311.80     23.95 o 
  -5  24   2       40.03       80.98     21.92 o 
  -4  24   2       20.04       25.95     17.67 o 
  -3  24   2      514.44      536.42     41.08 o 
  -2  24   2      309.59      372.82     23.45 o 
  -1  24   2       14.18       21.60      8.53 o 
   0  24   2       15.82       10.03      6.34 o 
   1  24   2       45.52       64.64      9.59 o 
   2  24   2      215.35      208.61     13.18 o 
   3  24   2       43.85       16.94     10.36 o 
   4  24   2      152.55      130.70     18.34 o 
   5  24   2       87.88       84.16     16.21 o 
   6  24   2      483.44      529.14     29.55 o 
   7  24   2      150.64      156.05     18.42 o 
   8  24   2       93.80       80.58     28.84 o 
   9  24   2        1.21        3.53     18.93 o 
  10  24   2        0.05       21.89     32.81 o 
 -10  25   2       12.85       -4.40     26.35 o 
  -9  25   2       42.47       62.48     24.09 o 
  -8  25   2      140.21      147.72     29.19 o 
  -7  25   2      266.93      244.50     24.19 o 
  -6  25   2      393.56      441.44     27.06 o 
  -5  25   2       15.39       -1.73      6.98 o 
  -4  25   2       67.68       29.21     12.97 o 
  -3  25   2        0.06       -8.12      8.12 o 
  -2  25   2      118.43      127.22     13.11 o 
  -1  25   2        7.51       15.30      7.50 o 
   0  25   2      146.63      153.10     13.09 o 
   1  25   2        3.27       12.49      7.31 o 
   2  25   2       67.86       83.91      9.89 o 
   3  25   2       44.38       36.72     11.57 o 
   4  25   2       19.05       17.62     13.54 o 
   5  25   2      492.85      568.21     31.44 o 
   6  25   2       31.13        2.98     16.09 o 
   7  25   2      108.02      148.51     18.43 o 
   8  25   2      251.80      278.52     20.22 o 
   9  25   2       18.49       10.49     20.44 o 
  -9  26   2       26.77       58.78     24.70 o 
  -8  26   2      125.43      136.23     29.42 o 
  -7  26   2       42.88       70.40     14.54 o 
  -6  26   2       17.42       26.33     12.76 o 
  -5  26   2        1.54        3.79      9.57 o 
  -4  26   2      151.95      143.29     18.95 o 
  -3  26   2       14.19       12.64     12.97 o 
  -2  26   2      243.16      294.15     17.27 o 
  -1  26   2        5.17       12.39      7.68 o 
   0  26   2     1016.48     1067.25     27.88 o 
   1  26   2      191.60      190.78     16.55 o 
   2  26   2      252.87      275.59     16.80 o 
   3  26   2      162.24      203.01     18.82 o 
   4  26   2       28.72       19.89     13.33 o 
   5  26   2       55.15       39.67     14.02 o 
   6  26   2       58.52       66.63     15.71 o 
   7  26   2       72.24       60.01     14.87 o 
   8  26   2        9.05       10.58     10.81 o 
   9  26   2        0.73       20.26     21.69 o 
  -9  27   2        2.87       -2.77     23.32 o 
  -8  27   2       40.89       32.18     26.92 o 
  -7  27   2        0.02       -1.72     11.04 o 
  -6  27   2      131.01      122.81     18.00 o 
  -5  27   2      177.78      198.06     30.93 o 
  -4  27   2      883.01      872.26     36.90 o 
  -3  27   2       12.90       11.00     11.21 o 
  -2  27   2        5.44       -7.41      7.41 o 
  -1  27   2       39.41       40.54     10.95 o 
   0  27   2      215.41      206.23     16.15 o 
   1  27   2       23.38       51.79      9.12 o 
   2  27   2      102.68      115.16     15.80 o 
   3  27   2        0.09        7.20     10.82 o 
   4  27   2       84.43      105.71     17.98 o 
   5  27   2       22.70       12.86     12.31 o 
   6  27   2      329.30      372.70     38.97 o 
   7  27   2       12.93       24.59     18.56 o 
   8  27   2       16.26       19.92     11.11 o 
  -8  28   2       77.17      104.17     28.40 o 
  -7  28   2        3.60       -1.73     11.81 o 
  -6  28   2      123.13      153.60     19.88 o 
  -5  28   2      278.03      236.23     32.50 o 
  -4  28   2       54.14       41.26     14.85 o 
  -3  28   2      114.02      129.66     16.72 o 
  -2  28   2       14.12        6.80      9.88 o 
  -1  28   2       17.45        8.47      8.90 o 
   0  28   2      162.04      177.82     16.31 o 
   1  28   2        1.06       10.60      7.71 o 
   2  28   2     1668.20     1782.98     47.72 o 
   3  28   2       40.47       25.41     14.64 o 
   4  28   2        3.46        7.98     12.31 o 
   5  28   2       12.18       16.72     13.38 o 
   6  28   2      200.92      223.91     23.41 o 
   7  28   2      360.47      357.11     26.54 o 
  -7  29   2        6.40        4.94     11.36 o 
  -6  29   2      235.61      247.76     24.10 o 
  -5  29   2       24.74       18.52     11.97 o 
  -4  29   2      158.44      193.02     22.60 o 
  -3  29   2       41.23       26.06     11.28 o 
  -2  29   2        0.01       19.16     11.81 o 
  -1  29   2       86.33       90.82     12.97 o 
   0  29   2     1439.83     1446.49     50.80 o 
   1  29   2        4.69       25.16      8.75 o 
   2  29   2     1135.68     1142.23     38.90 o 
   3  29   2       51.18       61.89     16.44 o 
   4  29   2        1.22        4.98     13.89 o 
   5  29   2        6.06       21.54     13.43 o 
   6  29   2        1.68       36.20     14.74 o 
   7  29   2       68.27       56.52     23.24 o 
  -6  30   2       97.27       94.39     18.64 o 
  -5  30   2        0.81       15.29     11.55 o 
  -4  30   2      181.31      155.73     18.38 o 
  -3  30   2        5.22        9.16     11.36 o 
  -2  30   2        4.63       -0.01     12.51 o 
  -1  30   2      152.89      168.01     18.45 o 
   0  30   2      440.79      440.44     25.05 o 
   1  30   2      744.27      827.96     27.14 o 
   2  30   2      261.28      288.73     25.02 o 
   3  30   2      259.90      302.90     28.29 o 
   4  30   2      400.45      479.81     54.90 o 
   5  30   2       27.70       37.49     14.34 o 
   6  30   2        4.07       24.43     14.74 o 
  -5  31   2       33.65       22.77     18.76 o 
  -4  31   2       30.34       21.82     21.12 o 
  -3  31   2        0.69      -13.05     13.05 o 
  -2  31   2        0.11       -5.14     10.89 o 
  -1  31   2      160.27      185.13     20.41 o 
   0  31   2      295.53      345.07     19.69 o 
   1  31   2      235.59      257.79     23.56 o 
   2  31   2      196.25      239.54     22.18 o 
   3  31   2       54.72      125.35     19.63 o 
   4  31   2       43.42       34.59     15.28 o 
   5  31   2        1.58       12.01     19.53 o 
  -4  32   2      134.86      121.74     21.81 o 
  -3  32   2       71.60       53.45     22.08 o 
  -2  32   2      276.75      322.83     30.62 o 
  -1  32   2       14.64       -3.84     12.34 o 
   0  32   2       86.95       64.83     12.55 o 
   1  32   2       54.08       39.49     22.28 o 
   2  32   2      559.99      593.93     32.03 o 
   3  32   2      136.87      135.91     30.41 o 
  -2  33   2       31.64       12.16     16.60 o 
  -1  33   2      227.94      243.93     24.70 o 
   0  33   2       40.90       42.96     12.38 o 
   1  33   2        1.15        3.66     17.88 o 
 -15   1   3       33.96       29.30     15.65 o 
 -14   1   3        5.29        3.16     13.54 o 
 -13   1   3        0.36      -10.09     11.54 o 
 -12   1   3        4.53       -8.57      8.85 o 
 -11   1   3       69.15       54.14     13.90 o 
 -10   1   3        0.22        1.23      8.16 o 
  -9   1   3      279.82      276.27     10.20 o 
  -8   1   3      726.14      758.66     13.85 o 
  -7   1   3      404.74      359.39      7.55 o 
  -6   1   3      229.37      281.19      8.32 o 
  -5   1   3     1717.02     1785.26     18.20 o 
  -4   1   3      254.67      253.35      5.02 o 
  -3   1   3     4425.23     4673.20     55.39 o 
  -2   1   3       14.96       14.82      2.28 o 
  -1   1   3     2860.78     3017.24     26.62 o 
   0   1   3       46.24       55.40      1.57 o 
   1   1   3     3692.92     3080.89     18.89 o 
   2   1   3     2334.04     2277.58     19.19 o 
   3   1   3     1207.24     1216.96     11.08 o 
   4   1   3       44.48       37.59      2.89 o 
   5   1   3     2809.40     3017.80     24.30 o 
   6   1   3       87.80       89.39      3.92 o 
   7   1   3     1164.42     1226.44     18.32 o 
   8   1   3       22.76       38.40     10.11 o 
   9   1   3      610.61      637.02     24.09 o 
  10   1   3      804.74      826.00     52.98 o 
  11   1   3      119.62      136.89     30.39 o 
  12   1   3        8.07        5.19      9.45 o 
  13   1   3      182.33      162.64     24.88 o 
  14   1   3       24.69        6.99     13.38 o 
 -15   2   3      127.25      116.23     17.49 o 
 -14   2   3       97.01       93.02     17.62 o 
 -13   2   3       10.28       -2.77      8.77 o 
 -12   2   3      291.56      271.57     30.52 o 
 -11   2   3      148.73      159.87     15.18 o 
 -10   2   3      521.22      536.16     21.72 o 
  -9   2   3       26.41       37.62      6.47 o 
  -8   2   3      358.83      325.83     12.48 o 
  -7   2   3     1860.26     1848.98     18.77 o 
  -6   2   3       40.97       59.92      3.85 o 
  -5   2   3     1207.60     1257.04     15.73 o 
  -4   2   3      633.42      753.14     12.20 o 
  -3   2   3      107.94       67.04      3.15 o 
  -2   2   3      484.30      411.05      5.75 o 
  -1   2   3     9435.55     9016.72     72.66 o 
   0   2   3      527.86      442.45      4.30 o 
   1   2   3      982.88      968.28      7.37 o 
   2   2   3        2.64        2.47      0.98 o 
   3   2   3     4045.79     4630.02     37.65 o 
   4   2   3      228.65      241.80      5.22 o 
   5   2   3     1478.01     1620.54     14.70 o 
   6   2   3      645.58      605.06      8.51 o 
   7   2   3      566.75      569.93     13.30 o 
   8   2   3      299.62      346.62     15.66 o 
   9   2   3        0.17        0.22     14.46 o 
  10   2   3      155.73      172.80     21.96 o 
  11   2   3        0.20        6.06      9.95 o 
  12   2   3       89.23      100.80     20.96 o 
  13   2   3       77.70       78.47     20.41 o 
  14   2   3       41.08       46.43     18.59 o 
 -15   3   3      235.52      227.62     38.05 o 
 -14   3   3        6.55        5.72     10.31 o 
 -13   3   3       28.25       52.28     13.76 o 
 -12   3   3       14.54       12.41     10.21 o 
 -11   3   3       51.62       41.69     10.39 o 
 -10   3   3       79.43       73.55     11.04 o 
  -9   3   3       41.90       46.79      9.39 o 
  -8   3   3     1165.05     1255.49     20.70 o 
  -7   3   3     1616.19     1769.41     19.65 o 
  -6   3   3     1435.91     1408.78     17.33 o 
  -5   3   3       24.74       22.57      2.82 o 
  -4   3   3       80.04       68.41      4.20 o 
  -3   3   3    11864.07    12622.64    119.16 o 
  -2   3   3      779.39      794.55      9.31 o 
  -1   3   3      455.39      450.19      6.82 o 
   0   3   3      246.29      247.57      3.50 o 
   1   3   3    89800.09    90542.52    615.44 o 
   2   3   3     3625.50     3678.41     28.90 o 
   3   3   3      108.23       80.46      3.57 o 
   4   3   3      185.84      207.81      4.21 o 
   5   3   3     6575.62     6903.99     54.61 o 
   6   3   3       14.86        8.77      1.96 o 
   7   3   3      738.19      851.41     16.15 o 
   8   3   3      121.92      133.52     17.49 o 
   9   3   3       48.34       14.51     15.41 o 
  10   3   3      122.37      110.38     16.14 o 
  11   3   3      151.32      147.75     18.78 o 
  12   3   3       18.64       27.73     16.53 o 
  13   3   3       54.00       75.67     19.69 o 
  14   3   3       45.37       68.25     19.55 o 
 -15   4   3       99.34        8.85     16.86 o 
 -14   4   3       22.68       54.39     27.49 o 
 -13   4   3      551.83      575.15     38.06 o 
 -12   4   3      115.45      116.41     15.04 o 
 -11   4   3       88.46       81.79     13.42 o 
 -10   4   3      657.96      618.27     21.84 o 
  -9   4   3       71.77       65.99      9.86 o 
  -8   4   3      160.04      174.15     10.45 o 
  -7   4   3        1.54        4.90      2.56 o 
  -6   4   3     3535.15     3839.43     34.62 o 
  -5   4   3        4.74        2.17      2.13 o 
  -4   4   3      164.44      173.64     10.27 o 
  -3   4   3      407.08      447.96      6.83 o 
  -2   4   3       18.34       13.89      1.87 o 
  -1   4   3     7243.86     6929.36     57.00 o 
   0   4   3     1127.66     1015.16      9.00 o 
   1   4   3    16324.28    16569.39    113.38 o 
   2   4   3      256.06      246.08      4.17 o 
   3   4   3     2117.93     2284.29     20.28 o 
   4   4   3     4112.22     4233.12     35.28 o 
   5   4   3    13856.04    14504.56    107.13 o 
   6   4   3      804.59      817.20     12.76 o 
   7   4   3     1171.81     1260.75     26.04 o 
   8   4   3      200.15      175.75     10.58 o 
   9   4   3      107.43       90.98     14.48 o 
  10   4   3        0.29       16.68     11.68 o 
  11   4   3       64.07       45.04     14.29 o 
  12   4   3        8.99        9.11     15.07 o 
  13   4   3        6.39       15.62     15.65 o 
  14   4   3        4.04        2.64     15.39 o 
 -15   5   3      108.24      135.85     37.06 o 
 -14   5   3       21.99       10.76     34.27 o 
 -13   5   3        0.31       14.61     20.59 o 
 -12   5   3      586.57      586.72     23.20 o 
 -11   5   3       15.16       41.13      9.05 o 
 -10   5   3        4.41       -7.11      7.11 o 
  -9   5   3       47.74       48.74      6.39 o 
  -8   5   3       97.63       93.96      5.85 o 
  -7   5   3     3684.15     3785.93     35.43 o 
  -6   5   3      208.70      212.13      7.62 o 
  -5   5   3     3382.15     3670.66     37.27 o 
  -4   5   3      141.56      156.77      4.06 o 
  -3   5   3     9348.03     9764.46     87.58 o 
  -2   5   3       77.24       91.87      3.67 o 
  -1   5   3     1329.26     1337.02     12.73 o 
   0   5   3       28.19       23.45      2.05 o 
   1   5   3     7866.65     7986.14     53.94 o 
   2   5   3      209.65      162.50      3.52 o 
   3   5   3     2892.74     2842.59     24.68 o 
   4   5   3      793.16      804.97      9.88 o 
   5   5   3     4097.04     4531.21     38.17 o 
   6   5   3       78.32       64.94      3.59 o 
   7   5   3       24.54       21.79      4.48 o 
   8   5   3        9.84       26.50      4.48 o 
   9   5   3      182.49      167.53     17.43 o 
  10   5   3      239.26      237.72     20.57 o 
  11   5   3       13.27       24.86     13.30 o 
  12   5   3       66.42       78.24     18.97 o 
  13   5   3       21.24       11.56     15.59 o 
  14   5   3      236.11      218.35     23.90 o 
 -15   6   3       74.26       44.77     24.76 o 
 -14   6   3      120.42       75.69     25.93 o 
 -13   6   3      349.33      306.15     36.03 o 
 -12   6   3        0.17        8.50     18.08 o 
 -11   6   3      332.54      332.83     33.50 o 
 -10   6   3      146.06      157.32     19.74 o 
  -9   6   3      191.20      208.82     15.76 o 
  -8   6   3       23.39       26.15      6.69 o 
  -7   6   3     2851.77     3046.19     36.65 o 
  -6   6   3       38.86       47.18      5.30 o 
  -5   6   3       18.47        9.90      2.54 o 
  -4   6   3      581.29      656.36      9.65 o 
  -3   6   3     1086.89      939.00     12.31 o 
  -2   6   3      177.65      165.12      4.91 o 
  -1   6   3     2699.75     2693.04     22.31 o 
   0   6   3      763.61      777.72      7.74 o 
   1   6   3     4928.75     4941.49     38.11 o 
   2   6   3      235.89      267.78      4.44 o 
   3   6   3       10.33        9.05      2.08 o 
   4   6   3     1926.92     1889.02     21.89 o 
   5   6   3       20.44       31.98      2.91 o 
   6   6   3      155.59      137.10      5.17 o 
   7   6   3      513.96      579.84     18.63 o 
   8   6   3       12.34        7.62      8.79 o 
   9   6   3       46.89       40.19      6.67 o 
  10   6   3        0.02        1.20     11.15 o 
  11   6   3        1.19        2.44     11.74 o 
  12   6   3      113.68      100.21     17.40 o 
  13   6   3        0.05       -3.69     14.85 o 
  14   6   3       38.12       13.63     14.78 o 
 -15   7   3       76.94       25.86     30.69 o 
 -14   7   3       33.13       12.15     21.89 o 
 -13   7   3      371.43      356.71     51.58 o 
 -12   7   3       37.47       21.78     21.85 o 
 -11   7   3      400.33      402.33     36.69 o 
 -10   7   3        0.18        1.61     11.86 o 
  -9   7   3       96.75      108.83     19.08 o 
  -8   7   3        2.35        3.39      7.13 o 
  -7   7   3      793.71      838.11     16.57 o 
  -6   7   3       60.55       56.88      5.45 o 
  -5   7   3     1487.34     1639.31     17.42 o 
  -4   7   3      176.95      185.23      4.64 o 
  -3   7   3      422.32      403.73      6.49 o 
  -2   7   3      421.08      441.64      7.73 o 
  -1   7   3      918.94      853.16      8.51 o 
   0   7   3     3552.95     3696.88     27.79 o 
   1   7   3     4718.75     4899.11     35.13 o 
   2   7   3       62.04       65.04      2.79 o 
   3   7   3     7716.56     8281.72     81.61 o 
   4   7   3       22.40       18.04      2.38 o 
   5   7   3       29.33       23.12      2.98 o 
   6   7   3        0.26        6.43      4.06 o 
   7   7   3     3851.94     4052.74     48.84 o 
   8   7   3        6.42       12.08      5.20 o 
   9   7   3        4.46       -7.77     10.05 o 
  10   7   3       41.98       30.43     16.98 o 
  11   7   3       24.35       26.66     12.60 o 
  12   7   3      325.25      404.93     25.84 o 
  13   7   3       14.83       40.74     24.90 o 
  14   7   3       69.40       86.72     39.03 o 
 -15   8   3       17.37      -10.07     22.64 o 
 -14   8   3       39.55       28.70     23.73 o 
 -13   8   3      394.14      382.96     40.17 o 
 -12   8   3      205.02      229.16     31.68 o 
 -11   8   3       88.92      110.15     24.49 o 
 -10   8   3       57.95       72.45     21.08 o 
  -9   8   3        4.91        0.37      8.29 o 
  -8   8   3       92.36      118.77     20.17 o 
  -7   8   3     4153.86     4370.51     49.54 o 
  -6   8   3      450.84      439.34     13.99 o 
  -5   8   3     1932.36     2305.50     25.90 o 
  -4   8   3       77.46       89.99      3.90 o 
  -3   8   3     1184.60     1327.37     15.60 o 
  -2   8   3      149.73      142.31      4.71 o 
  -1   8   3       27.20       23.35      2.05 o 
   0   8   3      268.88      309.68      4.16 o 
   1   8   3      909.51      981.55      9.36 o 
   2   8   3     3133.56     3302.96     23.38 o 
   3   8   3     1949.16     2173.00     18.47 o 
   4   8   3      380.58      366.39      9.18 o 
   5   8   3      667.56      781.97     12.50 o 
   6   8   3      654.64      710.29     16.74 o 
   7   8   3     1829.17     1889.92     38.09 o 
   8   8   3        3.37        6.54      5.19 o 
   9   8   3      410.87      438.42     21.41 o 
  10   8   3      134.39      153.41     17.02 o 
  11   8   3       19.67       22.89     14.40 o 
  12   8   3       44.26       31.88     13.57 o 
  13   8   3       92.59       59.79     35.13 o 
  14   8   3       50.47       -2.37     30.43 o 
 -15   9   3       25.21       12.89     24.91 o 
 -14   9   3       39.40       21.76     37.92 o 
 -13   9   3       34.06       -3.38     44.97 o 
 -12   9   3       34.02        9.14     20.98 o 
 -11   9   3      165.59      175.21     28.60 o 
 -10   9   3       54.63       46.44     19.35 o 
  -9   9   3      158.06      177.45     15.86 o 
  -8   9   3       98.61       99.70     14.94 o 
  -7   9   3     1953.64     2095.00     63.49 o 
  -6   9   3       18.35       24.58      3.78 o 
  -5   9   3       86.07      147.62      8.11 o 
  -4   9   3      235.04      234.00      5.98 o 
  -3   9   3      165.14      136.09      4.55 o 
  -2   9   3     1214.62     1253.21     12.46 o 
  -1   9   3      102.95      154.04      3.56 o 
   0   9   3      647.50      677.72      6.40 o 
   1   9   3     1302.09     1490.07     12.37 o 
   2   9   3      862.36      904.74      8.91 o 
   3   9   3     2198.96     2170.77     18.84 o 
   4   9   3       21.87       27.89      4.20 o 
   5   9   3        2.39       14.45      3.12 o 
   6   9   3      529.46      515.68     14.73 o 
   7   9   3      258.44      283.32     24.71 o 
   8   9   3      132.90      137.85      9.30 o 
   9   9   3     1488.37     1470.20     45.83 o 
  10   9   3       76.98       50.10     12.30 o 
  11   9   3      124.29      136.15     18.88 o 
  12   9   3        0.12        5.48     10.60 o 
  13   9   3        0.29        8.34     48.46 o 
  14   9   3       15.51       29.31     34.22 o 
 -15  10   3       23.67       31.89     25.49 o 
 -14  10   3        0.76       -8.82     22.27 o 
 -13  10   3       61.86       56.95     30.50 o 
 -12  10   3       31.22      -11.00     19.08 o 
 -11  10   3      246.91      216.37     32.40 o 
 -10  10   3       61.57       60.90     15.56 o 
  -9  10   3       20.00       25.44     12.82 o 
  -8  10   3        0.49       -7.01      7.01 o 
  -7  10   3      456.62      408.35     17.67 o 
  -6  10   3      120.05      118.33      9.29 o 
  -5  10   3       77.77       98.65      5.04 o 
  -4  10   3     1080.59     1072.27     14.63 o 
  -3  10   3      388.42      567.82     10.23 o 
  -2  10   3      301.13      348.81      5.75 o 
  -1  10   3      125.15      128.56      3.69 o 
   0  10   3      330.22      338.32      4.63 o 
   1  10   3      146.84      217.05      4.22 o 
   2  10   3     1673.94     1794.77     15.24 o 
   3  10   3      591.61      747.59      9.41 o 
   4  10   3       54.28       58.00      3.24 o 
   5  10   3       83.24      109.68      5.71 o 
   6  10   3      287.26      307.05     13.13 o 
   7  10   3     1285.78     1312.61     43.10 o 
   8  10   3      441.21      451.54     20.03 o 
   9  10   3      727.36      682.66     24.63 o 
  10  10   3     1130.82     1235.05     32.83 o 
  11  10   3      313.85      336.84     24.88 o 
  12  10   3      277.04      282.23     37.09 o 
  13  10   3        0.14      -21.49     21.49 o 
  14  10   3        0.23       21.73     33.33 o 
 -14  11   3        3.64        4.06     25.02 o 
 -13  11   3      233.85      261.08     37.38 o 
 -12  11   3        6.92        2.98     20.81 o 
 -11  11   3       32.48       12.49     19.18 o 
 -10  11   3        0.03      -10.90     11.97 o 
  -9  11   3        1.62        1.07     11.18 o 
  -8  11   3      287.71      306.98     19.61 o 
  -7  11   3      223.24      222.01     13.26 o 
  -6  11   3        0.52       -1.02      4.97 o 
  -5  11   3      234.60      267.80      7.17 o 
  -4  11   3      433.28      486.84      9.79 o 
  -3  11   3     1305.18     1615.79     20.25 o 
  -2  11   3      131.98      124.68      3.96 o 
  -1  11   3        0.06       -0.28      1.57 o 
   0  11   3      523.44      616.05      7.03 o 
   1  11   3     3546.43     3973.32     27.85 o 
   2  11   3      430.75      429.35      6.34 o 
   3  11   3      824.32      979.14      9.48 o 
   4  11   3     1044.35     1037.33     12.51 o 
   5  11   3       88.23       82.59      4.21 o 
   6  11   3       11.34       12.79      6.43 o 
   7  11   3      260.47      269.65     10.53 o 
   8  11   3     1120.75     1124.85     42.30 o 
   9  11   3      508.67      505.59     24.34 o 
  10  11   3        5.42        0.72     12.54 o 
  11  11   3       72.37       96.70     27.46 o 
  12  11   3        7.20       13.78     25.13 o 
  13  11   3        1.00       24.82     24.48 o 
 -14  12   3       11.82       23.40     26.47 o 
 -13  12   3       14.09        7.33     26.47 o 
 -12  12   3        2.18        1.17     40.13 o 
 -11  12   3      107.91      102.49     34.50 o 
 -10  12   3       74.86       53.90     18.17 o 
  -9  12   3       83.94      102.66     28.43 o 
  -8  12   3      948.86      849.51     28.37 o 
  -7  12   3      317.98      291.84     17.01 o 
  -6  12   3        1.24       -2.43      3.33 o 
  -5  12   3     3071.55     2921.29     31.97 o 
  -4  12   3        3.87        5.75      2.80 o 
  -3  12   3     7301.93     7222.68     54.91 o 
  -2  12   3       46.62       43.36      2.69 o 
  -1  12   3     1602.44     1804.94     15.93 o 
   0  12   3        0.06       -0.89      1.36 o 
   1  12   3     3858.57     3989.21     28.38 o 
   2  12   3       88.33       94.42      4.29 o 
   3  12   3      927.34      966.94     10.71 o 
   4  12   3       78.26       85.52      4.32 o 
   5  12   3     1605.82     1574.29     24.69 o 
   6  12   3      630.48      625.18     14.15 o 
   7  12   3      827.38      820.26     18.87 o 
   8  12   3       87.14      105.69     12.51 o 
   9  12   3      134.76      118.10     13.31 o 
  10  12   3       15.34        9.64      8.36 o 
  11  12   3       23.92       38.32     23.79 o 
  12  12   3       91.85      118.96     30.48 o 
  13  12   3        5.71       12.05     24.22 o 
 -14  13   3       14.29       21.09     27.47 o 
 -13  13   3       30.47      -10.71     23.87 o 
 -12  13   3        0.75       10.18     42.49 o 
 -11  13   3      181.19      167.82     31.00 o 
 -10  13   3       40.81       34.67     14.98 o 
  -9  13   3      621.46      590.40     33.17 o 
  -8  13   3      469.30      427.00     28.91 o 
  -7  13   3      395.48      333.22     18.74 o 
  -6  13   3     2418.16     2266.32     31.01 o 
  -5  13   3     1811.33     1766.00     22.99 o 
  -4  13   3        0.18        1.55      2.47 o 
  -3  13   3       51.49       36.88      3.00 o 
  -2  13   3      154.40      156.31      5.38 o 
  -1  13   3       68.79      151.77      4.55 o 
   0  13   3      929.74      948.70      9.29 o 
   1  13   3     1114.89     1208.35     12.70 o 
   2  13   3        2.92        1.79      2.33 o 
   3  13   3        0.56       -0.92      1.98 o 
   4  13   3        4.65       11.29      3.00 o 
   5  13   3      915.72      911.05     18.16 o 
   6  13   3      529.61      558.26     14.23 o 
   7  13   3      211.60      232.48     15.69 o 
   8  13   3      383.86      393.16     21.87 o 
   9  13   3     1000.78     1064.46     29.55 o 
  10  13   3       21.27        8.76     16.56 o 
  11  13   3      191.96      177.71     31.60 o 
  12  13   3      342.87      420.65     45.68 o 
  13  13   3       18.75       50.45     26.53 o 
 -14  14   3       33.03       57.36     29.53 o 
 -13  14   3       39.25      107.61     31.55 o 
 -12  14   3       46.07       67.59     27.87 o 
 -11  14   3      179.33      206.95     25.15 o 
 -10  14   3       32.90       46.94     16.96 o 
  -9  14   3       18.37       13.73     13.58 o 
  -8  14   3        1.17        2.74     18.47 o 
  -7  14   3     1367.33     1420.96     36.36 o 
  -6  14   3       33.47       23.54      5.23 o 
  -5  14   3     4064.53     4086.46     50.77 o 
  -4  14   3      273.05      264.47      8.52 o 
  -3  14   3      527.22      544.21      9.37 o 
  -2  14   3       44.98       47.66      3.22 o 
  -1  14   3      394.44      513.65      8.23 o 
   0  14   3       13.87        6.54      1.96 o 
   1  14   3        9.06       14.42      2.61 o 
   2  14   3      222.02      212.25      5.65 o 
   3  14   3       36.26       34.18      3.34 o 
   4  14   3        0.27        2.08      2.47 o 
   5  14   3      709.86      743.05     13.83 o 
   6  14   3      148.67      151.41      8.91 o 
   7  14   3        0.98        2.46     12.40 o 
   8  14   3      154.89      164.38     16.36 o 
   9  14   3       98.12      103.20     12.27 o 
  10  14   3        5.61       -8.28     14.24 o 
  11  14   3      158.74      141.41     24.65 o 
  12  14   3      254.04      297.82     41.36 o 
  13  14   3       47.19       23.09     26.65 o 
 -14  15   3      300.51      353.79     45.84 o 
 -13  15   3       50.94       50.05     28.27 o 
 -12  15   3       83.53       71.65     29.31 o 
 -11  15   3        0.10       -5.38     14.89 o 
 -10  15   3      120.31      158.11     22.46 o 
  -9  15   3      160.77      138.03     20.14 o 
  -8  15   3      138.57      114.84     18.98 o 
  -7  15   3     2508.79     2669.44     97.39 o 
  -6  15   3     1255.48     1177.23     27.38 o 
  -5  15   3     5345.43     5079.86     64.59 o 
  -4  15   3     1163.27     1076.74     20.18 o 
  -3  15   3      313.31      347.07      9.44 o 
  -2  15   3      117.66      116.81      5.23 o 
  -1  15   3      501.98      431.53      8.15 o 
   0  15   3      316.13      317.16      5.39 o 
   1  15   3      414.40      419.86      7.99 o 
   2  15   3      123.76      136.01      5.62 o 
   3  15   3     2096.88     1950.94     21.10 o 
   4  15   3      743.20      716.18     12.00 o 
   5  15   3      708.32      643.84     17.65 o 
   6  15   3       81.75       63.10     10.81 o 
   7  15   3       21.47       37.73      9.89 o 
   8  15   3       60.42       46.34     10.44 o 
   9  15   3      526.23      516.51     25.06 o 
  10  15   3        1.05       16.81     15.83 o 
  11  15   3        0.51       12.15     16.56 o 
  12  15   3       32.47       39.24     27.12 o 
  13  15   3       10.10       14.24     24.69 o 
 -13  16   3        4.06        0.46     26.26 o 
 -12  16   3       14.61        9.20     40.95 o 
 -11  16   3       24.64        1.71     15.67 o 
 -10  16   3       26.71       27.49     15.42 o 
  -9  16   3       14.29       24.16     20.85 o 
  -8  16   3      550.20      548.93     34.25 o 
  -7  16   3      222.59      205.13     11.82 o 
  -6  16   3      583.00      588.98     23.37 o 
  -5  16   3     1055.68      989.38     21.78 o 
  -4  16   3      888.02      825.07     13.27 o 
  -3  16   3     4971.25     4614.64     44.11 o 
  -2  16   3      939.74      895.56     16.55 o 
  -1  16   3      436.73      484.03      9.41 o 
   0  16   3       53.63       53.27      4.72 o 
   1  16   3      424.35      385.34      8.46 o 
   2  16   3       77.67       76.68      5.21 o 
   3  16   3      368.24      395.36      9.19 o 
   4  16   3       23.85       17.97      5.78 o 
   5  16   3      614.27      649.75     20.30 o 
   6  16   3       67.51       61.16      7.28 o 
   7  16   3      478.11      468.45     23.81 o 
   8  16   3      195.60      217.14     20.76 o 
   9  16   3        2.17       13.82     12.64 o 
  10  16   3        1.61      -10.39     14.77 o 
  11  16   3       71.84       77.04     19.91 o 
  12  16   3       45.54       13.28     25.46 o 
 -13  17   3       66.75       71.25     28.96 o 
 -12  17   3      139.36      166.93     36.17 o 
 -11  17   3       39.17       61.58     19.51 o 
 -10  17   3        0.01       -8.52     13.93 o 
  -9  17   3       25.47       11.29     20.19 o 
  -8  17   3      278.60      297.84     26.93 o 
  -7  17   3        3.50       10.88     13.86 o 
  -6  17   3      563.56      487.17     14.56 o 
  -5  17   3      662.97      627.40     21.45 o 
  -4  17   3      426.02      407.01     11.33 o 
  -3  17   3      472.66      481.15     11.04 o 
  -2  17   3       39.32       27.00      4.66 o 
  -1  17   3      586.98      566.43     10.54 o 
   0  17   3      708.09      717.37     14.31 o 
   1  17   3     1312.76     1209.34     15.34 o 
   2  17   3      560.25      537.72     11.22 o 
   3  17   3       97.14       56.74      5.17 o 
   4  17   3       48.18       53.14      6.31 o 
   5  17   3     1212.26     1058.30     55.27 o 
   6  17   3        9.28       27.20      8.89 o 
   7  17   3        6.34        3.34     15.97 o 
   8  17   3        0.19        9.65     15.57 o 
   9  17   3      273.98      246.15     32.05 o 
  10  17   3       46.59       49.14     18.81 o 
  11  17   3      112.92       92.28     23.26 o 
  12  17   3       42.84       89.87     30.98 o 
 -13  18   3       46.04       -0.20     26.47 o 
 -12  18   3        7.19        1.74     23.42 o 
 -11  18   3       19.10       32.45     22.73 o 
 -10  18   3       26.51       34.73     22.28 o 
  -9  18   3       82.80       96.16     23.72 o 
  -8  18   3        1.72       11.42     16.27 o 
  -7  18   3      520.03      562.05     21.64 o 
  -6  18   3       48.14       51.62     10.74 o 
  -5  18   3      371.91      368.22     14.05 o 
  -4  18   3      106.18      103.30      9.73 o 
  -3  18   3      865.35      823.31     16.28 o 
  -2  18   3       97.11       95.13      6.90 o 
  -1  18   3      902.80      836.65     15.58 o 
   0  18   3      353.43      308.72     10.98 o 
   1  18   3     7209.02     6607.64     55.45 o 
   2  18   3     1600.65     1476.19     19.65 o 
   3  18   3        9.88        5.01      3.50 o 
   4  18   3        3.43        6.86      5.95 o 
   5  18   3      123.06      121.34     16.23 o 
   6  18   3      292.68      286.92     21.03 o 
   7  18   3       92.76      113.73     24.89 o 
   8  18   3        0.02        2.17      9.19 o 
   9  18   3        0.30       11.99     18.75 o 
  10  18   3       53.94       74.26     25.11 o 
  11  18   3        6.91       -5.68     20.30 o 
  12  18   3       85.26       93.38     31.08 o 
 -13  19   3      122.93      128.94     36.48 o 
 -12  19   3        0.34        4.74     24.06 o 
 -11  19   3      115.73       95.98     25.51 o 
 -10  19   3       39.51       18.96     20.25 o 
  -9  19   3      247.30      260.50     32.83 o 
  -8  19   3      104.49       82.84     22.93 o 
  -7  19   3      612.23      613.03     28.69 o 
  -6  19   3        0.81        2.05      9.01 o 
  -5  19   3      236.26      261.60     13.27 o 
  -4  19   3      530.76      499.93     19.23 o 
  -3  19   3      194.88      207.89      9.87 o 
  -2  19   3      259.78      241.49     11.34 o 
  -1  19   3     7100.19     6730.81     66.62 o 
   0  19   3       41.22       22.98      6.50 o 
   1  19   3      104.17      105.20      6.88 o 
   2  19   3      458.80      456.07     11.96 o 
   3  19   3      204.01      194.05      9.10 o 
   4  19   3      129.43      108.82     20.71 o 
   5  19   3      435.45      428.88     36.65 o 
   6  19   3       19.33       20.82     11.10 o 
   7  19   3      269.55      262.87     31.04 o 
   8  19   3      115.70      120.65     15.18 o 
   9  19   3       17.57       26.75     23.16 o 
  10  19   3       10.62       20.40     30.55 o 
  11  19   3      279.50      342.26     40.64 o 
  12  19   3       66.30      173.83     50.87 o 
 -12  20   3      222.85      235.05     36.49 o 
 -11  20   3       33.96       57.45     50.21 o 
 -10  20   3      187.28      186.78     30.89 o 
  -9  20   3       46.34       42.85     21.41 o 
  -8  20   3      241.09      199.89     30.95 o 
  -7  20   3      231.63      246.33     16.85 o 
  -6  20   3      501.44      513.01     24.97 o 
  -5  20   3      154.82      157.36     16.54 o 
  -4  20   3      270.58      277.36     17.29 o 
  -3  20   3       37.20       18.85      7.21 o 
  -2  20   3      150.27      151.40     11.20 o 
  -1  20   3      154.68      176.82     10.47 o 
   0  20   3       82.76       67.94      8.07 o 
   1  20   3     3913.60     3543.18     39.97 o 
   2  20   3      350.47      318.19     12.22 o 
   3  20   3     3346.12     3060.45     36.57 o 
   4  20   3      128.46      133.80     22.16 o 
   5  20   3       35.03       25.05     23.74 o 
   6  20   3        6.00        5.20     10.29 o 
   7  20   3        1.19        0.05     10.86 o 
   8  20   3      386.02      374.76     30.10 o 
   9  20   3      201.08      155.45     50.48 o 
  10  20   3       51.73       76.13     25.65 o 
  11  20   3       60.75      105.98     38.04 o 
 -12  21   3      100.38      117.88     29.82 o 
 -11  21   3        1.36        2.41     14.90 o 
 -10  21   3       13.78       14.11     22.26 o 
  -9  21   3       77.69       82.62     23.39 o 
  -8  21   3       20.42       28.31     19.03 o 
  -7  21   3      210.44      224.83     17.40 o 
  -6  21   3      118.82      129.43     15.36 o 
  -5  21   3      463.83      475.39     26.11 o 
  -4  21   3      129.29      117.94     15.39 o 
  -3  21   3     1128.95     1066.69     24.89 o 
  -2  21   3      490.63      485.54     19.91 o 
  -1  21   3      254.42      236.59     13.92 o 
   0  21   3      512.82      515.38     16.25 o 
   1  21   3       85.39       35.07      7.83 o 
   2  21   3       61.92       70.66      8.41 o 
   3  21   3     3202.46     3014.10     36.87 o 
   4  21   3      395.19      387.64     24.69 o 
   5  21   3      641.87      644.88     52.68 o 
   6  21   3        2.70       -7.79      9.94 o 
   7  21   3       36.24       28.78     12.02 o 
   8  21   3      400.22      464.82     24.27 o 
   9  21   3        0.82       -7.99     18.16 o 
  10  21   3        2.51       23.08     21.14 o 
  11  21   3       11.03       63.59     25.59 o 
 -11  22   3        9.28       20.29     16.97 o 
 -10  22   3        6.08       16.46     22.37 o 
  -9  22   3      144.08      185.19     31.03 o 
  -8  22   3        0.91       17.38     18.65 o 
  -7  22   3       33.35       18.48      9.78 o 
  -6  22   3       19.55       14.20     13.52 o 
  -5  22   3       97.12      121.38     15.85 o 
  -4  22   3       68.95       84.96     14.82 o 
  -3  22   3      887.83      855.14     37.14 o 
  -2  22   3      163.30      129.30     12.63 o 
  -1  22   3      224.29      211.56     16.25 o 
   0  22   3      184.59      209.34     12.14 o 
   1  22   3      445.92      458.23     24.84 o 
   2  22   3        5.86        3.60      6.25 o 
   3  22   3      475.28      420.84     17.25 o 
   4  22   3       16.45       -1.03     10.61 o 
   5  22   3        7.27        3.81      9.43 o 
   6  22   3        0.66        4.67     10.99 o 
   7  22   3       38.77       37.30     17.14 o 
   8  22   3        0.47        3.70     10.10 o 
   9  22   3      808.65      864.72     54.06 o 
  10  22   3       64.77       36.22     24.51 o 
 -11  23   3        9.33        6.83     17.28 o 
 -10  23   3        5.59       15.99     20.77 o 
  -9  23   3        4.08       35.55     25.41 o 
  -8  23   3       67.22       98.05     32.98 o 
  -7  23   3      131.65      125.84     25.68 o 
  -6  23   3      228.87      231.55     20.22 o 
  -5  23   3       59.84       39.16     12.23 o 
  -4  23   3        7.56       11.46     11.49 o 
  -3  23   3        0.10        3.90      8.02 o 
  -2  23   3        0.02       -5.98      7.04 o 
  -1  23   3      394.68      317.81     16.60 o 
   0  23   3       27.04       18.88      6.68 o 
   1  23   3      745.50      803.18     25.85 o 
   2  23   3        2.73       -6.22      6.22 o 
   3  23   3      496.87      469.71     25.94 o 
   4  23   3       29.92       25.60     12.40 o 
   5  23   3        0.30       -7.04     10.68 o 
   6  23   3      282.07      280.99     23.51 o 
   7  23   3        3.18        1.54     10.76 o 
   8  23   3        2.64        9.73     10.95 o 
   9  23   3        8.33       22.51     21.51 o 
  10  23   3       42.77       18.76     21.71 o 
 -11  24   3        0.80       20.19     22.54 o 
 -10  24   3        8.85       -3.35     18.52 o 
  -9  24   3       88.21       81.53     34.64 o 
  -8  24   3       22.64       19.06     19.10 o 
  -7  24   3      585.87      552.28     26.75 o 
  -6  24   3       20.31       31.63     12.78 o 
  -5  24   3      100.11      132.40     25.85 o 
  -4  24   3       92.51       93.93     16.18 o 
  -3  24   3       13.84       13.84     10.10 o 
  -2  24   3        0.83        4.01      8.34 o 
  -1  24   3      300.75      255.10     15.44 o 
   0  24   3        6.52       11.78      8.55 o 
   1  24   3       73.73       79.63      9.42 o 
   2  24   3       43.47       21.11      7.59 o 
   3  24   3        5.60        5.03      9.96 o 
   4  24   3      451.97      504.77     29.67 o 
   5  24   3      344.32      308.57     24.77 o 
   6  24   3       83.72       42.22     14.41 o 
   7  24   3       61.74       36.22     13.94 o 
   8  24   3      329.27      345.95     37.72 o 
   9  24   3       73.03      122.27     37.43 o 
  10  24   3        1.07       21.87     24.03 o 
 -10  25   3        0.19       -2.54     21.16 o 
  -9  25   3       36.99       53.14     24.22 o 
  -8  25   3        8.65       11.84     19.37 o 
  -7  25   3        2.23       -5.13      9.90 o 
  -6  25   3       24.75       52.60     16.61 o 
  -5  25   3      311.40      249.05     31.76 o 
  -4  25   3       22.96       31.96     12.95 o 
  -3  25   3      386.16      430.35     25.18 o 
  -2  25   3        0.10       -6.90      6.90 o 
  -1  25   3       10.04       15.70      7.40 o 
   0  25   3      111.93       86.81     10.52 o 
   1  25   3      953.06      963.71     23.67 o 
   2  25   3      159.29      172.14     12.93 o 
   3  25   3      455.73      418.49     25.79 o 
   4  25   3       52.67       55.97     14.38 o 
   5  25   3       77.47       74.73     15.74 o 
   6  25   3       46.76        1.59     12.65 o 
   7  25   3       77.27       71.59     15.15 o 
   8  25   3        2.06       13.07     11.43 o 
   9  25   3        4.83       -2.64     19.21 o 
 -10  26   3        2.83       24.59     24.11 o 
  -9  26   3       18.06        5.13     29.55 o 
  -8  26   3        1.05       -5.17     20.41 o 
  -7  26   3      420.20      460.97     37.47 o 
  -6  26   3      178.87      177.64     20.11 o 
  -5  26   3      753.03      833.00     47.33 o 
  -4  26   3       85.86       85.77     16.45 o 
  -3  26   3      121.73      144.35     25.99 o 
  -2  26   3       99.16       89.06     11.29 o 
  -1  26   3       43.90       54.27     11.02 o 
   0  26   3      119.06      124.79     11.64 o 
   1  26   3       36.92       44.17      9.45 o 
   2  26   3        5.88       15.95      8.54 o 
   3  26   3      303.74      325.16     26.61 o 
   4  26   3       36.58       41.30     13.76 o 
   5  26   3      269.83      240.38     23.63 o 
   6  26   3       27.04       53.03     30.61 o 
   7  26   3      168.13      205.84     21.51 o 
   8  26   3       66.21       70.20     14.09 o 
   9  26   3       57.05       54.99     23.71 o 
  -9  27   3       16.60       35.92     24.78 o 
  -8  27   3       11.88       28.16     41.41 o 
  -7  27   3       24.97       31.22     17.75 o 
  -6  27   3       35.86       16.14     13.47 o 
  -5  27   3      219.85      210.60     30.76 o 
  -4  27   3       43.14       32.87     24.60 o 
  -3  27   3       36.01       34.67     11.27 o 
  -2  27   3      124.51      128.11     12.16 o 
  -1  27   3        6.71        1.48      9.32 o 
   0  27   3        2.07        5.12      7.11 o 
   1  27   3        3.75        1.54      7.19 o 
   2  27   3       12.98        5.39     12.89 o 
   3  27   3      728.30      822.31     32.14 o 
   4  27   3       81.07      101.49     17.14 o 
   5  27   3      785.13      836.05     37.65 o 
   6  27   3        0.05        0.07     12.72 o 
   7  27   3      118.81      143.15     19.20 o 
   8  27   3       39.46       34.94     20.27 o 
  -8  28   3        3.62       14.16     19.85 o 
  -7  28   3      322.22      333.76     23.55 o 
  -6  28   3        0.40       -0.48     12.48 o 
  -5  28   3       49.74       60.57     24.39 o 
  -4  28   3        0.25        1.67     12.35 o 
  -3  28   3      141.27      155.46     18.26 o 
  -2  28   3      181.38      135.11     17.79 o 
  -1  28   3      204.99      237.83     21.73 o 
   0  28   3      895.76      928.03     27.62 o 
   1  28   3        0.04       12.47      7.83 o 
   2  28   3      470.73      502.62     35.31 o 
   3  28   3        0.21        0.83     16.09 o 
   4  28   3        3.03        9.79     13.27 o 
   5  28   3       30.96       14.41     13.10 o 
   6  28   3       10.44       -1.17     12.71 o 
   7  28   3       51.20       37.70     24.10 o 
  -7  29   3        0.01        0.98     27.12 o 
  -6  29   3       10.15       13.57     17.13 o 
  -5  29   3       23.99        7.73     14.99 o 
  -4  29   3       34.73       18.99     12.67 o 
  -3  29   3      174.28      202.13     18.16 o 
  -2  29   3       41.11       54.49     13.71 o 
  -1  29   3        2.86       20.81      9.35 o 
   0  29   3        2.75       14.73     10.30 o 
   1  29   3      549.88      588.11     23.03 o 
   2  29   3       58.30       68.55     14.97 o 
   3  29   3      186.22      185.59     22.67 o 
   4  29   3      103.36      117.02     19.93 o 
   5  29   3       24.38       34.67     14.44 o 
   6  29   3        7.30        4.37     16.15 o 
  -7  30   3       90.71      110.76     23.43 o 
  -6  30   3        0.36       -9.84      9.84 o 
  -5  30   3       63.47       69.11     20.75 o 
  -4  30   3       21.29       14.31     14.52 o 
  -3  30   3       14.01       10.56     12.57 o 
  -2  30   3        1.77        6.39     12.50 o 
  -1  30   3       70.56       62.39     11.16 o 
   0  30   3      232.86      220.89     17.76 o 
   1  30   3      881.72     1040.60     30.32 o 
   2  30   3      228.42      257.19     23.34 o 
   3  30   3     1141.03     1244.90     46.98 o 
   4  30   3       44.38       79.16     17.87 o 
   5  30   3       64.62       78.50     16.85 o 
   6  30   3       55.37       60.60     17.22 o 
  -5  31   3      151.88      178.37     34.88 o 
  -4  31   3        5.74      -11.30     13.72 o 
  -3  31   3      106.67       90.15     16.68 o 
  -2  31   3        0.47       10.23     12.96 o 
  -1  31   3        7.19       10.11     11.25 o 
   0  31   3      192.92      209.35     16.47 o 
   1  31   3      724.51      842.68     36.46 o 
   2  31   3       16.88       25.12     12.83 o 
   3  31   3       93.65      105.33     29.26 o 
   4  31   3      397.99      359.73     30.45 o 
  -4  32   3        2.04        6.40     15.46 o 
  -3  32   3       44.84       33.27     16.97 o 
  -2  32   3       50.49       13.90     22.34 o 
  -1  32   3       13.00       12.80     26.85 o 
   0  32   3        3.31       -0.91     10.01 o 
   1  32   3      888.23      999.81     45.52 o 
   2  32   3        0.15       23.13     15.65 o 
   3  32   3      700.20      769.77     39.47 o 
  -2  33   3      174.30      188.49     22.55 o 
  -1  33   3      778.50      832.24     40.82 o 
   0  33   3       15.63       22.38     11.80 o 
   1  33   3      120.08      152.63     21.53 o 
 -15   0   4       62.97      114.94     26.40 o 
 -14   0   4       22.16       14.22     19.64 o 
 -13   0   4      409.85      395.92     53.93 o 
 -12   0   4       32.65       23.83     16.20 o 
 -11   0   4      342.22      363.70     54.49 o 
 -10   0   4       14.70       30.22     13.59 o 
  -9   0   4      276.35      225.47     12.72 o 
  -8   0   4     1069.64     1118.48     30.82 o 
  -7   0   4      650.85      609.25     12.71 o 
  -6   0   4       95.33       89.10      8.67 o 
  -5   0   4      271.30      242.36     11.81 o 
  -4   0   4     1162.97     1297.35     29.15 o 
  -3   0   4       76.86      115.63     13.15 o 
  -2   0   4    17948.46    18794.01    240.78 o 
  -1   0   4      439.86      429.85      7.42 o 
   0   0   4     1575.98     1637.82     17.77 o 
   1   0   4      355.96      369.45      5.85 o 
   2   0   4   112341.41   112012.19    968.46 o 
   3   0   4      354.95      270.72     12.64 o 
   4   0   4    22830.59    25068.21    231.43 o 
   5   0   4        0.77        1.77      2.87 o 
   6   0   4        6.26        7.25      3.38 o 
   7   0   4     1243.19     1166.25     25.81 o 
   8   0   4       46.50       54.90     15.37 o 
   9   0   4      928.98      885.45     40.34 o 
  10   0   4       57.49       50.51     21.62 o 
  11   0   4      142.33      130.86     30.21 o 
  12   0   4      355.14      304.91     42.96 o 
  13   0   4       55.93       77.85     29.62 o 
  14   0   4       12.53       -4.06     25.15 o 
 -15   1   4       35.79       30.93     14.23 o 
 -14   1   4      141.43      120.66     17.24 o 
 -13   1   4      103.48       91.36     14.67 o 
 -12   1   4        4.65       -5.82     13.23 o 
 -11   1   4        0.11       -4.38      5.56 o 
 -10   1   4      544.20      432.50     43.65 o 
  -9   1   4      366.19      355.40     10.69 o 
  -8   1   4       64.09       77.64      6.91 o 
  -7   1   4      139.47      133.01      6.03 o 
  -6   1   4      221.00      204.38      5.14 o 
  -5   1   4      834.15      920.31     11.17 o 
  -4   1   4      803.81      856.59     11.34 o 
  -3   1   4      855.44      815.84     11.31 o 
  -2   1   4      114.21       81.49      3.09 o 
  -1   1   4      248.90      186.10      2.99 o 
   0   1   4    76567.17    72198.73    506.95 o 
   1   1   4      118.12      129.40      2.55 o 
   2   1   4     5263.72     5434.40     40.86 o 
   3   1   4      356.39      401.21      5.78 o 
   4   1   4     4819.06     5372.82     40.93 o 
   5   1   4     1345.74     1459.20     14.52 o 
   6   1   4      957.54      922.03     11.49 o 
   7   1   4        0.43       -4.34      4.34 o 
   8   1   4       47.49       60.19     10.87 o 
   9   1   4      124.33       95.48     14.80 o 
  10   1   4      196.25      221.44     24.10 o 
  11   1   4       71.71       84.70     20.69 o 
  12   1   4        9.24       27.46     20.75 o 
  13   1   4       21.91       17.51     16.96 o 
  14   1   4        1.69        5.70     15.63 o 
 -15   2   4       78.68       87.52     15.50 o 
 -14   2   4       30.44       17.14     12.44 o 
 -13   2   4      139.43       93.48     33.13 o 
 -12   2   4      569.67      545.60     23.84 o 
 -11   2   4      485.82      465.08     23.93 o 
 -10   2   4       95.51       96.94     11.68 o 
  -9   2   4       39.90       71.37      9.96 o 
  -8   2   4        6.64       16.07      4.80 o 
  -7   2   4       45.87       42.81      3.14 o 
  -6   2   4      834.53      779.62     14.28 o 
  -5   2   4      203.71      213.50      4.32 o 
  -4   2   4     2682.01     3020.95     34.40 o 
  -3   2   4       67.59       66.59      2.60 o 
  -2   2   4    13485.24    13728.80    136.63 o 
  -1   2   4      552.59      569.40      5.59 o 
   0   2   4    43038.57    42026.34    288.57 o 
   1   2   4       34.63       42.42      1.56 o 
   2   2   4       47.28       11.96      1.56 o 
   3   2   4      730.56      774.48      7.87 o 
   4   2   4     5234.62     6096.27     39.99 o 
   5   2   4     2639.82     2763.11     23.13 o 
   6   2   4      143.43      148.18      4.98 o 
   7   2   4      477.19      508.10     18.21 o 
   8   2   4      437.72      490.34     18.02 o 
   9   2   4      179.82      141.40     17.87 o 
  10   2   4        0.23       -9.72     16.70 o 
  11   2   4      148.45      148.53     22.15 o 
  12   2   4      120.69       98.77     28.01 o 
  13   2   4        5.73        2.91     16.63 o 
  14   2   4        0.65       -8.59     16.66 o 
 -15   3   4      403.75      432.99     48.62 o 
 -14   3   4       64.12       43.34     14.73 o 
 -13   3   4      331.15      288.90     24.21 o 
 -12   3   4       27.93       27.29     10.74 o 
 -11   3   4       16.28       -0.76      9.69 o 
 -10   3   4      394.12      373.55     18.37 o 
  -9   3   4      437.07      466.53     22.23 o 
  -8   3   4      189.52      212.51      7.38 o 
  -7   3   4      387.53      392.21      7.87 o 
  -6   3   4       63.76       80.21      3.64 o 
  -5   3   4      107.23      116.44      4.30 o 
  -4   3   4     7290.49     7991.21     78.03 o 
  -3   3   4      217.27      263.58      5.33 o 
  -2   3   4    15731.47    15785.39    135.68 o 
  -1   3   4       53.13       36.98      2.19 o 
   0   3   4    31442.72    31653.15    200.22 o 
   1   3   4     1339.07     1311.52      9.59 o 
   2   3   4     1600.45     1767.44     13.65 o 
   3   3   4      759.24      736.40      6.81 o 
   4   3   4    16469.17    18130.73    110.90 o 
   5   3   4        0.03        2.06      2.07 o 
   6   3   4     1045.05     1155.86     13.05 o 
   7   3   4       26.60       24.73      5.33 o 
   8   3   4      583.91      586.37     21.34 o 
   9   3   4       29.78       21.83     11.16 o 
  10   3   4      289.31      228.47     27.75 o 
  11   3   4       92.96      112.71     42.91 o 
  12   3   4        5.92      -18.49     18.49 o 
  13   3   4      283.29      255.35     34.70 o 
  14   3   4        0.15        5.95     17.21 o 
 -15   4   4       79.59       22.12     37.50 o 
 -14   4   4       21.47       25.54     28.89 o 
 -13   4   4      142.70      141.30     14.32 o 
 -12   4   4      157.32      163.34     20.05 o 
 -11   4   4      100.67      108.90     16.69 o 
 -10   4   4       40.60       67.52      9.91 o 
  -9   4   4      484.08      512.52     21.93 o 
  -8   4   4      534.99      574.66     11.10 o 
  -7   4   4      215.59      233.22      6.39 o 
  -6   4   4      752.60      818.15     10.82 o 
  -5   4   4       68.48       69.03      5.83 o 
  -4   4   4     1289.67     1409.08     34.13 o 
  -3   4   4     2776.11     2983.11     36.05 o 
  -2   4   4     2134.86     2080.37     19.09 o 
  -1   4   4      457.89      429.42      5.62 o 
   0   4   4       89.18       47.34      1.94 o 
   1   4   4      804.35      805.73      7.06 o 
   2   4   4      419.66      416.34      5.07 o 
   3   4   4      126.22      128.23      3.39 o 
   4   4   4     4210.64     4419.29     31.86 o 
   5   4   4       17.18       10.43      2.27 o 
   6   4   4       18.82       12.29      2.37 o 
   7   4   4      708.77      717.38     17.58 o 
   8   4   4      775.62      892.32     31.62 o 
   9   4   4       62.55       29.09     17.61 o 
  10   4   4      547.36      533.48     48.22 o 
  11   4   4        1.70       -7.02     11.94 o 
  12   4   4      178.02      174.47     24.34 o 
  13   4   4       19.64       16.74     26.21 o 
  14   4   4       13.58        7.44     16.66 o 
 -15   5   4       18.54       11.02     21.92 o 
 -14   5   4      242.30      250.84     33.52 o 
 -13   5   4     1470.56     1521.05    110.25 o 
 -12   5   4       78.71       82.28     22.39 o 
 -11   5   4      496.31      523.27     19.06 o 
 -10   5   4      477.57      481.82     15.33 o 
  -9   5   4      306.44      322.33     11.40 o 
  -8   5   4      735.77      727.16     12.91 o 
  -7   5   4      549.84      571.38     12.63 o 
  -6   5   4     2347.35     2464.52     29.60 o 
  -5   5   4     1748.21     1837.25     29.65 o 
  -4   5   4       18.27       10.57      2.09 o 
  -3   5   4        2.29        4.23      1.69 o 
  -2   5   4      243.01      333.13      6.53 o 
  -1   5   4       25.09        7.42      1.60 o 
   0   5   4     1146.52     1058.82     13.24 o 
   1   5   4     2454.90     2507.92     19.14 o 
   2   5   4     7732.26     8062.40     52.91 o 
   3   5   4        0.99        3.14      1.71 o 
   4   5   4    11745.80    12601.25     81.97 o 
   5   5   4      464.57      543.87      6.95 o 
   6   5   4     1061.00     1019.60     12.37 o 
   7   5   4      703.00      776.50     16.90 o 
   8   5   4      686.99      613.35     21.94 o 
   9   5   4        1.72        2.19      8.48 o 
  10   5   4       69.41       58.19     14.70 o 
  11   5   4        1.33        0.52     13.04 o 
  12   5   4       63.28      101.40     23.10 o 
  13   5   4       12.71       19.65     16.67 o 
  14   5   4       69.35       59.32     18.19 o 
 -15   6   4        6.98       -2.90     22.54 o 
 -14   6   4       19.21       -6.47     20.27 o 
 -13   6   4       42.27       71.20     24.03 o 
 -12   6   4       91.50       92.45     23.60 o 
 -11   6   4        0.00       -1.36     12.71 o 
 -10   6   4       14.53        3.81     22.51 o 
  -9   6   4        9.03       -1.06      6.22 o 
  -8   6   4     1963.28     1835.77     32.97 o 
  -7   6   4      334.61      338.15     10.36 o 
  -6   6   4     6809.97     7336.65     84.87 o 
  -5   6   4        4.85        6.74      2.31 o 
  -4   6   4     3675.94     4066.48     34.15 o 
  -3   6   4       66.70       81.48      3.44 o 
  -2   6   4     1964.83     2154.61     33.99 o 
  -1   6   4        9.89       14.22      1.62 o 
   0   6   4     7141.51     7734.26     52.53 o 
   1   6   4        0.24        0.32      1.30 o 
   2   6   4       46.68       73.61      4.01 o 
   3   6   4      227.52      223.47      4.58 o 
   4   6   4    13399.28    14002.10     90.83 o 
   5   6   4      171.52      148.70      5.06 o 
   6   6   4     1458.23     1580.39     20.37 o 
   7   6   4       56.67       26.98      4.03 o 
   8   6   4       10.50       16.73      5.72 o 
   9   6   4      370.63      451.89     21.75 o 
  10   6   4      253.66      264.17     21.96 o 
  11   6   4      128.00      176.55     20.19 o 
  12   6   4        0.70       16.83     24.01 o 
  13   6   4        8.58        2.62     18.01 o 
  14   6   4       43.44       67.97     17.37 o 
 -15   7   4        1.62       -6.74     21.68 o 
 -14   7   4      113.66       87.76     27.67 o 
 -13   7   4       19.28        8.84     20.48 o 
 -12   7   4      149.65      162.37     27.17 o 
 -11   7   4       57.69       35.35     19.95 o 
 -10   7   4      349.74      368.82     26.14 o 
  -9   7   4      218.20      257.32     17.67 o 
  -8   7   4       88.38       83.89     13.78 o 
  -7   7   4       49.75       53.13      5.74 o 
  -6   7   4     1579.23     1622.09     19.94 o 
  -5   7   4     2012.15     2250.37     21.96 o 
  -4   7   4     8112.41     8743.24     67.12 o 
  -3   7   4     1277.03     1258.32     14.28 o 
  -2   7   4       62.43       60.81      3.17 o 
  -1   7   4      133.58      136.11      3.27 o 
   0   7   4      145.38      147.87      3.57 o 
   1   7   4       75.60       93.05      3.00 o 
   2   7   4     3898.27     4212.86     28.88 o 
   3   7   4       93.85      110.95      3.59 o 
   4   7   4    13001.90    13675.27     85.50 o 
   5   7   4     2176.55     2254.66     20.05 o 
   6   7   4      949.13     1050.20     17.56 o 
   7   7   4       23.44       21.36      4.70 o 
   8   7   4      336.22      359.59     16.20 o 
   9   7   4        0.18       -6.89      8.76 o 
  10   7   4       91.25      121.11     17.15 o 
  11   7   4       42.81       19.65     22.01 o 
  12   7   4        4.33        2.15     13.62 o 
  13   7   4       61.30       68.98     17.11 o 
  14   7   4        2.01      -27.49     27.49 o 
 -15   8   4       69.16       70.58     27.40 o 
 -14   8   4        0.04       -0.55     27.41 o 
 -13   8   4      101.60       90.54     27.00 o 
 -12   8   4      290.75      237.22     32.39 o 
 -11   8   4      785.51      839.65     53.60 o 
 -10   8   4        1.51        8.75     12.24 o 
  -9   8   4        3.15        5.55      8.27 o 
  -8   8   4       79.04       58.53     10.29 o 
  -7   8   4       92.38       98.03      7.71 o 
  -6   8   4      567.29      626.00     12.93 o 
  -5   8   4     1746.54     1893.33     20.03 o 
  -4   8   4      265.42      319.83      6.42 o 
  -3   8   4       74.87       97.77      4.18 o 
  -2   8   4      262.89      286.05      6.12 o 
  -1   8   4      851.36      863.76      9.55 o 
   0   8   4      238.71      219.97      4.95 o 
   1   8   4       36.68       39.42      2.24 o 
   2   8   4     3839.01     3825.51     25.96 o 
   3   8   4      373.05      355.28      5.18 o 
   4   8   4       30.61       45.58      2.69 o 
   5   8   4      706.21      722.99     10.23 o 
   6   8   4       11.25       30.82      4.56 o 
   7   8   4     1690.11     1795.10     30.78 o 
   8   8   4      183.15      179.11     14.86 o 
   9   8   4       34.28       41.98     11.27 o 
  10   8   4      544.47      604.88     29.83 o 
  11   8   4       33.84       40.24     13.64 o 
  12   8   4       66.96       39.43     14.22 o 
  13   8   4        9.65        8.76     12.71 o 
  14   8   4        1.21      -24.56     26.55 o 
 -15   9   4       22.11       11.92     29.64 o 
 -14   9   4        0.04        0.55     21.42 o 
 -13   9   4       38.19       36.46     23.53 o 
 -12   9   4      106.02       53.74     23.91 o 
 -11   9   4        1.55       -6.20     17.81 o 
 -10   9   4       56.58       42.21     19.44 o 
  -9   9   4        1.27       -3.96      7.85 o 
  -8   9   4       23.91       13.78      8.54 o 
  -7   9   4       72.74       58.35      7.65 o 
  -6   9   4       48.38       62.22      4.24 o 
  -5   9   4      676.16      699.26     12.56 o 
  -4   9   4     2188.56     2083.18     21.15 o 
  -3   9   4      889.10      990.87     12.98 o 
  -2   9   4      431.98      409.07      6.18 o 
  -1   9   4       47.21       41.40      2.39 o 
   0   9   4       13.54       13.70      1.43 o 
   1   9   4      944.86      941.32      9.29 o 
   2   9   4     7441.69     8432.69     54.36 o 
   3   9   4      913.30      970.76      9.53 o 
   4   9   4     1125.75     1337.94     14.41 o 
   5   9   4       69.88       62.11      3.48 o 
   6   9   4      419.51      506.12     21.16 o 
   7   9   4      769.08      804.51     19.18 o 
   8   9   4        0.67       19.60      8.96 o 
   9   9   4      328.45      308.84     19.56 o 
  10   9   4       94.26      118.43     17.56 o 
  11   9   4        1.01      -10.39     11.70 o 
  12   9   4      291.84      336.23     28.51 o 
  13   9   4      266.38      314.36     56.24 o 
  14   9   4       27.40       69.12     39.30 o 
 -15  10   4        3.91        6.85     25.11 o 
 -14  10   4       15.65       12.34     25.00 o 
 -13  10   4        0.01       20.38     22.25 o 
 -12  10   4        0.27       16.65     20.58 o 
 -11  10   4      134.28      149.05     28.42 o 
 -10  10   4       84.92       76.37     15.27 o 
  -9  10   4        0.46       -0.57      8.50 o 
  -8  10   4      589.79      639.89     25.76 o 
  -7  10   4      314.68      281.77     13.58 o 
  -6  10   4       59.43       56.97      7.19 o 
  -5  10   4      127.25      114.23      4.81 o 
  -4  10   4     1039.37     1042.71     14.37 o 
  -3  10   4      782.61      896.86     14.64 o 
  -2  10   4     3570.84     4002.21     34.10 o 
  -1  10   4      777.50      816.74      8.58 o 
   0  10   4     6855.16     7491.95     44.13 o 
   1  10   4      633.47      696.73      7.74 o 
   2  10   4     6750.06     7324.86     46.90 o 
   3  10   4      128.12      140.76      3.80 o 
   4  10   4     1357.56     1316.44     17.61 o 
   5  10   4      363.38      347.57     11.85 o 
   6  10   4      543.36      552.79     22.24 o 
   7  10   4       92.46       72.23      7.54 o 
   8  10   4      184.11      222.76     16.52 o 
   9  10   4        0.56      -10.06     10.19 o 
  10  10   4       56.49       51.97     11.73 o 
  11  10   4       84.27       53.32     26.40 o 
  12  10   4       43.03       17.35     23.85 o 
  13  10   4       70.68       98.44     30.14 o 
 -15  11   4        0.06       24.13     24.67 o 
 -14  11   4        4.58       -2.61     22.85 o 
 -13  11   4      164.32      134.41     31.54 o 
 -12  11   4       53.06       64.78     25.61 o 
 -11  11   4       69.74       50.31     41.74 o 
 -10  11   4        7.66       -5.65     11.33 o 
  -9  11   4       11.27       25.49     13.11 o 
  -8  11   4       93.20       58.37     11.23 o 
  -7  11   4        0.21       -4.83      4.99 o 
  -6  11   4     1901.47     1724.72     31.89 o 
  -5  11   4      935.71      978.44     13.79 o 
  -4  11   4     3673.47     3870.55     37.27 o 
  -3  11   4      269.60      239.61      7.13 o 
  -2  11   4      180.12      210.00      4.62 o 
  -1  11   4      985.33     1027.34     10.69 o 
   0  11   4     3545.02     3599.28     22.85 o 
   1  11   4       11.78       10.63      1.83 o 
   2  11   4     3167.07     3389.85     24.89 o 
   3  11   4     1057.69     1086.18     10.87 o 
   4  11   4      349.48      368.63      5.97 o 
   5  11   4      231.50      261.36     10.01 o 
   6  11   4       54.18       61.19      7.79 o 
   7  11   4      115.12      113.67     12.21 o 
   8  11   4     4081.10     4221.10     69.81 o 
   9  11   4      506.47      545.65     23.71 o 
  10  11   4       33.35       35.31     11.06 o 
  11  11   4       87.87       63.52     13.31 o 
  12  11   4       87.08      100.00     29.63 o 
  13  11   4        5.37       17.10     25.48 o 
 -14  12   4       14.89       19.10     25.16 o 
 -13  12   4      134.99      123.54     30.99 o 
 -12  12   4       49.39       28.56     27.04 o 
 -11  12   4       26.14       21.52     22.03 o 
 -10  12   4      212.10      245.16     34.28 o 
  -9  12   4      188.41      163.25     26.52 o 
  -8  12   4        1.53       10.47     14.01 o 
  -7  12   4      245.35      225.74     15.61 o 
  -6  12   4     3190.57     3188.79     54.99 o 
  -5  12   4      725.88      716.77     12.78 o 
  -4  12   4        0.54        0.70      2.58 o 
  -3  12   4      316.95      305.21     10.24 o 
  -2  12   4     1705.11     1812.05     16.50 o 
  -1  12   4       89.27      115.40      4.03 o 
   0  12   4        3.27        1.87      1.46 o 
   1  12   4     1608.47     1802.66     15.12 o 
   2  12   4     2829.79     3170.34     24.87 o 
   3  12   4       12.40        9.06      2.26 o 
   4  12   4      681.94      722.90     10.22 o 
   5  12   4      260.62      230.36      9.66 o 
   6  12   4        5.74        2.76      4.60 o 
   7  12   4        1.52       -2.84      7.87 o 
   8  12   4      182.87      186.04     15.67 o 
   9  12   4      320.15      285.37     18.86 o 
  10  12   4       98.58       78.54     11.99 o 
  11  12   4        0.32       -8.68     20.58 o 
  12  12   4       81.09      136.56     31.78 o 
  13  12   4        0.05      -21.56     21.56 o 
 -14  13   4        0.01      -20.98     23.76 o 
 -13  13   4        1.92       39.40     31.26 o 
 -12  13   4      687.26      602.48     50.94 o 
 -11  13   4      148.93      127.85     30.87 o 
 -10  13   4       33.51       -4.75     12.51 o 
  -9  13   4       46.49       43.19     14.79 o 
  -8  13   4      835.60      761.32     47.23 o 
  -7  13   4        7.50       -5.61      6.70 o 
  -6  13   4     3164.34     3106.18     38.82 o 
  -5  13   4      880.13      856.38     14.75 o 
  -4  13   4      241.83      278.42      8.42 o 
  -3  13   4        1.05        5.10      2.20 o 
  -2  13   4      668.18      712.27      9.76 o 
  -1  13   4      965.77     1033.27     11.35 o 
   0  13   4     1549.75     1765.51     14.47 o 
   1  13   4       39.78       35.19      2.76 o 
   2  13   4     1066.17     1130.28     12.48 o 
   3  13   4     1111.13     1108.62     13.13 o 
   4  13   4      265.04      322.25      8.09 o 
   5  13   4       79.41       74.69      6.26 o 
   6  13   4      786.19      806.41     23.33 o 
   7  13   4        4.55        6.00      7.98 o 
   8  13   4     1024.22     1024.91     29.65 o 
   9  13   4      193.77      231.92     17.33 o 
  10  13   4       14.00        8.14      9.22 o 
  11  13   4        3.99       17.47     22.64 o 
  12  13   4       85.86      123.40     32.65 o 
  13  13   4       29.39       19.29     27.05 o 
 -14  14   4        1.93        4.17     26.63 o 
 -13  14   4        9.96        5.13     27.31 o 
 -12  14   4       10.30      -15.39     22.01 o 
 -11  14   4       23.96       20.16     22.14 o 
 -10  14   4       11.48       29.44     16.40 o 
  -9  14   4       10.61       12.85     12.83 o 
  -8  14   4      172.66      173.17     21.50 o 
  -7  14   4       75.05       63.90     11.13 o 
  -6  14   4      414.09      383.70     12.46 o 
  -5  14   4     1145.00     1047.90     20.60 o 
  -4  14   4        0.37       -1.86      2.12 o 
  -3  14   4     1655.17     1761.40     18.21 o 
  -2  14   4       14.93       41.10      3.10 o 
  -1  14   4       27.91       19.63      3.04 o 
   0  14   4      589.06      659.78      7.64 o 
   1  14   4     1998.62     2015.42     18.84 o 
   2  14   4      991.69     1100.14     13.23 o 
   3  14   4      824.20      820.73     11.66 o 
   4  14   4      658.38      709.53     11.53 o 
   5  14   4      107.15      106.51      6.24 o 
   6  14   4      182.13      170.12     10.06 o 
   7  14   4      626.38      591.69     22.98 o 
   8  14   4       58.17       46.14     11.16 o 
   9  14   4        8.87        2.33     13.56 o 
  10  14   4      117.03      104.06     11.93 o 
  11  14   4      157.66      193.08     43.70 o 
  12  14   4       24.95       32.94     39.86 o 
  13  14   4      140.86      138.16     33.50 o 
 -14  15   4       95.20       94.52     32.95 o 
 -13  15   4        4.08        9.51     26.16 o 
 -12  15   4      196.87      187.00     35.61 o 
 -11  15   4      150.69      149.86     23.22 o 
 -10  15   4      114.12      101.67     19.97 o 
  -9  15   4       40.48       41.27     15.56 o 
  -8  15   4     1168.89     1147.38     42.09 o 
  -7  15   4       60.39       33.52     15.68 o 
  -6  15   4      534.61      519.78     15.25 o 
  -5  15   4     1453.97     1434.86     25.49 o 
  -4  15   4     1010.13      988.11     22.38 o 
  -3  15   4     1142.54     1157.54     15.38 o 
  -2  15   4       47.85       28.87      3.34 o 
  -1  15   4      682.76      733.29     11.06 o 
   0  15   4      154.01      151.34      3.95 o 
   1  15   4       43.13       49.26      3.56 o 
   2  15   4       85.40      108.12      5.24 o 
   3  15   4     1294.76     1254.63     16.17 o 
   4  15   4      440.57      435.59     10.60 o 
   5  15   4       64.29       52.95     15.72 o 
   6  15   4      494.96      468.39     23.16 o 
   7  15   4       90.50       92.87     12.51 o 
   8  15   4     1012.05     1046.80     36.58 o 
   9  15   4       42.64       48.90     10.98 o 
  10  15   4      252.64      274.75     28.72 o 
  11  15   4       12.53       -5.50     16.83 o 
  12  15   4       66.11       45.78     27.00 o 
 -14  16   4      123.67       97.38     34.19 o 
 -13  16   4      350.11      404.83     58.65 o 
 -12  16   4       71.60       44.64     27.09 o 
 -11  16   4       34.73       36.27     18.43 o 
 -10  16   4        0.40        5.38     21.56 o 
  -9  16   4       43.18       15.07     24.05 o 
  -8  16   4      528.47      546.98     46.95 o 
  -7  16   4        2.90        3.93     11.92 o 
  -6  16   4     8036.68     7708.72    106.68 o 
  -5  16   4      203.45      190.29      9.74 o 
  -4  16   4     1025.86      936.12     15.22 o 
  -3  16   4     1135.01     1097.27     20.57 o 
  -2  16   4     2644.57     2619.15     27.05 o 
  -1  16   4      420.15      406.83      8.75 o 
   0  16   4       57.10       60.22      4.60 o 
   1  16   4      177.04      178.58      6.42 o 
   2  16   4      478.91      355.50      8.90 o 
   3  16   4        1.49       -1.86      3.14 o 
   4  16   4       93.95       64.03      7.74 o 
   5  16   4      556.60      580.53     25.02 o 
   6  16   4      991.93      973.76     23.98 o 
   7  16   4        4.55       -5.11      9.02 o 
   8  16   4       32.96       35.80     11.57 o 
   9  16   4      187.93      158.31     30.88 o 
  10  16   4        3.23       10.71     15.57 o 
  11  16   4       29.92       28.77     19.56 o 
  12  16   4        0.40      -20.91     20.91 o 
 -13  17   4       35.02       14.40     28.17 o 
 -12  17   4       73.99       95.91     39.89 o 
 -11  17   4        0.29        6.97     16.03 o 
 -10  17   4       18.01       -7.93     14.07 o 
  -9  17   4        4.21       21.05     15.40 o 
  -8  17   4      107.82      103.13     31.61 o 
  -7  17   4       86.65      101.88     11.10 o 
  -6  17   4      476.60      503.20     25.30 o 
  -5  17   4      519.72      461.05     15.95 o 
  -4  17   4       53.69       42.07      5.19 o 
  -3  17   4      590.98      542.88     11.74 o 
  -2  17   4      517.29      452.46     10.44 o 
  -1  17   4      975.45      949.92     14.62 o 
   0  17   4     4183.29     4185.76     38.47 o 
   1  17   4      364.77      406.24      9.25 o 
   2  17   4      466.00      369.82     10.09 o 
   3  17   4      257.96      250.57      8.92 o 
   4  17   4      896.20      921.88     19.44 o 
   5  17   4      260.77      275.23     22.33 o 
   6  17   4      124.48      112.91     10.26 o 
   7  17   4       20.61       11.61      9.92 o 
   8  17   4     1400.46     1485.66     41.29 o 
   9  17   4       59.41       60.10     12.04 o 
  10  17   4       32.46       38.35     19.46 o 
  11  17   4       59.28       80.45     21.39 o 
  12  17   4      142.79      164.30     36.38 o 
 -13  18   4       18.32       55.58     30.19 o 
 -12  18   4        2.82       38.43     27.47 o 
 -11  18   4        0.42       -1.79     12.61 o 
 -10  18   4       43.54       47.95     18.28 o 
  -9  18   4       56.63       55.99     22.16 o 
  -8  18   4        2.24      -12.97     12.97 o 
  -7  18   4       69.25       54.41      9.30 o 
  -6  18   4        0.67       -0.44      9.64 o 
  -5  18   4        0.07       -4.12      5.08 o 
  -4  18   4      859.40      758.78     16.55 o 
  -3  18   4      472.91      439.66     12.28 o 
  -2  18   4        2.01        1.27      4.04 o 
  -1  18   4       37.16       34.41      4.66 o 
   0  18   4      154.56      131.56      7.83 o 
   1  18   4     1552.52     1460.49     19.42 o 
   2  18   4      347.58      297.79      9.71 o 
   3  18   4       31.24       24.33      4.35 o 
   4  18   4      424.22      419.81     17.52 o 
   5  18   4       71.05       73.83     19.92 o 
   6  18   4      249.50      222.00     26.65 o 
   7  18   4      285.55      271.42     32.87 o 
   8  18   4       15.96       10.29     15.51 o 
   9  18   4       44.36       22.76     10.59 o 
  10  18   4      234.17      252.42     35.68 o 
  11  18   4       95.87       85.00     25.91 o 
  12  18   4       28.35       81.27     41.84 o 
 -13  19   4       10.61       -0.77     44.72 o 
 -12  19   4        9.09       38.35     27.20 o 
 -11  19   4       61.49       82.59     18.80 o 
 -10  19   4       28.31       43.34     21.56 o 
  -9  19   4       20.28       25.05     19.32 o 
  -8  19   4       17.88       34.94     17.46 o 
  -7  19   4       21.81       19.81      8.29 o 
  -6  19   4       17.58       12.15      8.80 o 
  -5  19   4       40.07       39.53     10.08 o 
  -4  19   4      212.04      168.77     10.35 o 
  -3  19   4       81.15       76.96      6.87 o 
  -2  19   4     1111.86     1040.85     33.30 o 
  -1  19   4      103.30      112.50      8.25 o 
   0  19   4       69.85       75.81      6.08 o 
   1  19   4        2.46        4.44      4.34 o 
   2  19   4     1656.74     1404.98     22.33 o 
   3  19   4      116.14      121.16      7.72 o 
   4  19   4        9.16       22.86     10.53 o 
   5  19   4      133.93      128.39     37.55 o 
   6  19   4       22.70       25.72     12.33 o 
   7  19   4       13.02       34.23     12.20 o 
   8  19   4        0.77        9.72     17.05 o 
   9  19   4        7.72       -5.51      8.95 o 
  10  19   4        3.40       17.40     44.22 o 
  11  19   4       88.81       69.55     25.59 o 
 -12  20   4       64.62       80.73     26.69 o 
 -11  20   4       10.79       14.78     14.65 o 
 -10  20   4       77.60       87.85     24.42 o 
  -9  20   4       34.90        9.45     26.24 o 
  -8  20   4      262.75      186.22     28.95 o 
  -7  20   4      256.55      219.03     23.35 o 
  -6  20   4      145.04      137.55     23.52 o 
  -5  20   4       85.14       66.75     13.20 o 
  -4  20   4      334.53      295.72     16.29 o 
  -3  20   4      525.61      548.67     17.33 o 
  -2  20   4      532.76      491.95     16.71 o 
  -1  20   4       15.13        2.74      5.55 o 
   0  20   4       42.57       53.22      6.87 o 
   1  20   4        0.07        5.89      5.05 o 
   2  20   4      123.69      153.08      9.24 o 
   3  20   4      248.63      239.63     11.01 o 
   4  20   4      631.74      677.94     36.52 o 
   5  20   4      145.93      148.55     16.62 o 
   6  20   4        0.51        3.96     10.49 o 
   7  20   4        0.00        5.13     11.03 o 
   8  20   4       90.63       60.39     13.54 o 
   9  20   4        5.19       35.01     21.55 o 
  10  20   4      997.72     1048.49     57.75 o 
  11  20   4       36.45       54.74     25.99 o 
 -12  21   4       34.21      -11.87     22.15 o 
 -11  21   4        1.20       33.55     20.85 o 
 -10  21   4      342.54      310.10     69.17 o 
  -9  21   4        3.84       18.78     21.15 o 
  -8  21   4        2.52        5.48     18.61 o 
  -7  21   4       56.52       50.76     10.96 o 
  -6  21   4      882.82      828.56     30.53 o 
  -5  21   4      911.94      909.50     32.94 o 
  -4  21   4      676.65      764.43     36.27 o 
  -3  21   4        1.56        9.00      6.22 o 
  -2  21   4        2.85       10.23      7.09 o 
  -1  21   4       39.09       28.64      7.52 o 
   0  21   4       12.70        4.22      5.20 o 
   1  21   4       38.26       57.34      7.34 o 
   2  21   4       55.48       52.61      7.44 o 
   3  21   4      413.64      424.34     16.84 o 
   4  21   4      255.53      287.17     22.79 o 
   5  21   4       62.82       64.38     13.66 o 
   6  21   4        7.34       16.08     11.48 o 
   7  21   4        3.23       14.23     11.81 o 
   8  21   4       92.20       89.91     14.55 o 
   9  21   4      207.50      189.43     32.63 o 
  10  21   4       13.75       25.05     22.58 o 
  11  21   4      183.72      190.27     63.98 o 
 -12  22   4       73.41       66.49     27.78 o 
 -11  22   4      237.29      263.83     28.91 o 
 -10  22   4      275.26      326.80     30.51 o 
  -9  22   4      338.30      353.33     39.50 o 
  -8  22   4      156.68      188.25     31.09 o 
  -7  22   4      496.82      485.61     23.55 o 
  -6  22   4      685.68      726.04     32.50 o 
  -5  22   4       37.99       33.56     13.36 o 
  -4  22   4       12.64       25.15     10.98 o 
  -3  22   4      207.27      204.00     15.29 o 
  -2  22   4      104.35      127.60     21.20 o 
  -1  22   4       52.11       56.98      7.96 o 
   0  22   4      148.45      129.17     11.34 o 
   1  22   4       48.55       30.87      6.72 o 
   2  22   4      744.02      786.05     19.24 o 
   3  22   4     1034.43     1048.62     24.05 o 
   4  22   4      634.19      586.54     30.57 o 
   5  22   4        7.73       18.82     11.93 o 
   6  22   4      347.25      370.52     40.27 o 
   7  22   4      145.22      124.11     19.47 o 
   8  22   4       94.88      107.83     15.71 o 
   9  22   4        0.65       26.05     22.90 o 
  10  22   4        0.34       15.17     20.49 o 
 -11  23   4        8.66      -16.12     16.12 o 
 -10  23   4       38.88       19.77     32.51 o 
  -9  23   4       70.22       57.00     23.73 o 
  -8  23   4       10.01       -2.67     19.26 o 
  -7  23   4       25.05       31.71     14.91 o 
  -6  23   4      259.44      256.65     21.07 o 
  -5  23   4     1259.04     1036.45    149.12 o 
  -4  23   4      256.06      265.12     22.10 o 
  -3  23   4      327.11      314.85     18.66 o 
  -2  23   4       46.69       59.65     11.24 o 
  -1  23   4        0.06        7.38      6.75 o 
   0  23   4       71.66       68.66      8.79 o 
   1  23   4        8.51        8.89      6.80 o 
   2  23   4     2398.60     2372.03     40.54 o 
   3  23   4      152.31      155.93     14.76 o 
   4  23   4       20.28       32.67     19.88 o 
   5  23   4      475.26      574.08     80.01 o 
   6  23   4      448.32      400.83     26.63 o 
   7  23   4      186.47      166.41     19.14 o 
   8  23   4      428.60      559.69     27.90 o 
   9  23   4       30.87        1.35     18.84 o 
  10  23   4      141.87      135.93     29.26 o 
 -11  24   4        4.81        9.09     22.43 o 
 -10  24   4        0.00        2.91     15.82 o 
  -9  24   4       33.28       66.83     37.20 o 
  -8  24   4        2.62        7.42     20.58 o 
  -7  24   4      170.36      166.35     17.43 o 
  -6  24   4      660.27      659.73     30.59 o 
  -5  24   4       58.56       45.75     20.28 o 
  -4  24   4       26.58       54.96     13.28 o 
  -3  24   4       48.49       77.22     13.47 o 
  -2  24   4       38.70       26.22      8.34 o 
  -1  24   4       36.70       26.01      8.04 o 
   0  24   4      100.71      142.87     11.45 o 
   1  24   4        0.93        8.64      6.72 o 
   2  24   4      115.10      120.44     10.93 o 
   3  24   4      131.92      145.20     16.84 o 
   4  24   4      630.97      632.16     32.54 o 
   5  24   4       14.38       19.09     11.74 o 
   6  24   4      285.81      245.11     23.19 o 
   7  24   4       50.28       46.73     14.52 o 
   8  24   4      303.76      392.42     36.87 o 
   9  24   4       13.57       25.55     20.31 o 
 -10  25   4        8.80       38.98     22.89 o 
  -9  25   4        5.71        9.66     16.46 o 
  -8  25   4       77.28       61.65     23.61 o 
  -7  25   4        0.03       -9.75      9.75 o 
  -6  25   4      337.62      358.58     25.70 o 
  -5  25   4      799.10      862.11    102.64 o 
  -4  25   4       13.22       13.72     13.44 o 
  -3  25   4        6.84        6.88      9.04 o 
  -2  25   4       55.24       63.97     10.39 o 
  -1  25   4       66.27       59.72     10.77 o 
   0  25   4      135.64      118.10     10.66 o 
   1  25   4       58.32       97.21     10.26 o 
   2  25   4      213.30      177.51     12.84 o 
   3  25   4        7.44       21.65     10.98 o 
   4  25   4       25.86       26.39     13.17 o 
   5  25   4      433.30      434.18     35.68 o 
   6  25   4        2.02        6.74     12.54 o 
   7  25   4        0.18       18.38     13.81 o 
   8  25   4       19.68       21.56     12.09 o 
   9  25   4       69.86      119.68     29.40 o 
 -10  26   4        7.21       42.84     26.10 o 
  -9  26   4        6.97        1.01     15.62 o 
  -8  26   4       62.78       52.64     24.12 o 
  -7  26   4       24.94       44.75     14.08 o 
  -6  26   4        1.90        4.55     13.89 o 
  -5  26   4      471.32      530.76     44.10 o 
  -4  26   4      241.92      237.33     32.79 o 
  -3  26   4       65.85       53.14     11.43 o 
  -2  26   4      101.47      121.54     12.46 o 
  -1  26   4        7.24        6.08      8.00 o 
   0  26   4        1.73       -5.32      6.56 o 
   1  26   4       30.45       22.25      7.86 o 
   2  26   4      727.35      804.93     32.01 o 
   3  26   4        2.17       13.01     10.73 o 
   4  26   4        0.55        9.68     11.43 o 
   5  26   4       60.66       78.73     18.69 o 
   6  26   4       21.98       16.34     13.45 o 
   7  26   4       31.29       19.78     13.34 o 
   8  26   4      163.53      196.91     29.55 o 
  -9  27   4       27.36       53.82     24.91 o 
  -8  27   4       32.04       30.12     17.17 o 
  -7  27   4       11.05       24.63     16.21 o 
  -6  27   4       12.03       29.99     13.40 o 
  -5  27   4       38.72       33.32     12.92 o 
  -4  27   4        1.69       13.08     11.27 o 
  -3  27   4        3.59        2.86      9.14 o 
  -2  27   4      436.31      478.31     23.73 o 
  -1  27   4       20.98        5.37      8.64 o 
   0  27   4      179.91      185.04     13.59 o 
   1  27   4      115.03      145.00     13.19 o 
   2  27   4       79.34      117.67     25.99 o 
   3  27   4      101.99       92.19     28.65 o 
   4  27   4       16.20       14.73     13.30 o 
   5  27   4       51.95       46.50     18.39 o 
   6  27   4        9.59       17.78     14.73 o 
   7  27   4      132.83      128.29     25.69 o 
   8  27   4       15.17       13.01     11.91 o 
  -8  28   4       32.34       48.31     22.83 o 
  -7  28   4        0.00       13.18     10.59 o 
  -6  28   4       69.48       74.19     14.71 o 
  -5  28   4        4.34        5.02     10.17 o 
  -4  28   4       49.40       56.04     13.22 o 
  -3  28   4      235.93      273.93     18.40 o 
  -2  28   4       24.65       31.16     12.61 o 
  -1  28   4      191.19      243.20     17.12 o 
   0  28   4      619.19      714.59     24.92 o 
   1  28   4        0.98       13.19      8.04 o 
   2  28   4      588.78      645.97     43.20 o 
   3  28   4       13.82       25.77     14.04 o 
   4  28   4      174.71      157.15     22.04 o 
   5  28   4       79.21       63.99     16.83 o 
   6  28   4       39.37       33.22     15.35 o 
   7  28   4        1.36        7.76     13.13 o 
  -8  29   4       94.73       87.56     22.45 o 
  -7  29   4        0.02       -7.72     14.29 o 
  -6  29   4        0.75        5.43     10.43 o 
  -5  29   4       33.66       30.71     11.36 o 
  -4  29   4       85.68       83.04     13.75 o 
  -3  29   4        3.10       11.10     10.38 o 
  -2  29   4      236.14      240.77     19.70 o 
  -1  29   4      124.20      145.56     23.11 o 
   0  29   4       55.31       37.07     10.61 o 
   1  29   4      564.03      598.66     25.50 o 
   2  29   4      833.49      784.24     34.68 o 
   3  29   4       20.16       45.06     15.51 o 
   4  29   4      691.82      711.95     36.61 o 
   5  29   4        5.42       -8.43     12.17 o 
   6  29   4      127.88      139.67     20.79 o 
  -7  30   4       15.81       29.28     14.25 o 
  -6  30   4        0.05       -0.11     14.38 o 
  -5  30   4       65.48       67.50     13.58 o 
  -4  30   4       47.67       31.05     13.58 o 
  -3  30   4       10.13       -4.76     11.95 o 
  -2  30   4       54.85       38.33     15.76 o 
  -1  30   4        2.24       19.31     10.09 o 
   0  30   4       27.69       13.76     10.45 o 
   1  30   4      162.65      191.26     16.46 o 
   2  30   4        4.72       -0.79     15.43 o 
   3  30   4       86.85       83.32     18.34 o 
   4  30   4      425.40      467.30     33.59 o 
   5  30   4      306.93      315.65     27.78 o 
  -6  31   4       87.34       80.01     23.81 o 
  -5  31   4       26.55       15.87     16.05 o 
  -4  31   4      165.05      227.88     26.13 o 
  -3  31   4      117.04      110.64     27.27 o 
  -2  31   4       76.33       72.49     18.53 o 
  -1  31   4        0.03       -8.59     13.70 o 
   0  31   4      255.36      290.94     29.42 o 
   1  31   4      103.55       88.72     17.08 o 
   2  31   4       31.81       64.43     14.58 o 
   3  31   4        1.60       15.40     12.93 o 
   4  31   4      327.90      322.71     29.03 o 
  -4  32   4      103.96       88.90     22.31 o 
  -3  32   4        3.36      -12.57     12.57 o 
  -2  32   4       47.28       43.57     21.73 o 
  -1  32   4      205.86      203.53     20.28 o 
   0  32   4      296.82      332.65     34.98 o 
   1  32   4      162.95      179.14     30.16 o 
   2  32   4      237.71      278.70     24.46 o 
   3  32   4       40.28       49.35     16.77 o 
  -1  33   4       86.70       98.90     18.46 o 
   0  33   4        7.95        1.74     10.72 o 
 -16   1   5       20.31       17.93     19.99 o 
 -15   1   5       19.80       36.40     25.70 o 
 -14   1   5        0.20       -7.62     11.60 o 
 -13   1   5        4.68        2.50     10.82 o 
 -12   1   5       25.95       33.59     11.03 o 
 -11   1   5      317.25      257.08     18.09 o 
 -10   1   5      321.88      320.40     21.19 o 
  -9   1   5      241.88      250.27     15.05 o 
  -8   1   5        2.86       17.79      4.66 o 
  -7   1   5      831.65      959.37     14.05 o 
  -6   1   5      469.99      499.57      8.11 o 
  -5   1   5     4264.08     4559.05     40.32 o 
  -4   1   5       66.88       71.45      5.32 o 
  -3   1   5     5139.14     5219.15     55.27 o 
  -2   1   5      150.39      112.55      2.51 o 
  -1   1   5      674.32      439.46      6.02 o 
   0   1   5      366.83      335.85      4.44 o 
   1   1   5    19276.16    19888.75    120.38 o 
   2   1   5      702.77      700.76      6.00 o 
   3   1   5       78.69       79.59      2.41 o 
   4   1   5      172.74      184.75      4.85 o 
   5   1   5     1713.46     1766.73     17.06 o 
   6   1   5      115.84      129.77      5.87 o 
   7   1   5      219.52      283.80     10.08 o 
   8   1   5        9.62        5.13      9.14 o 
   9   1   5      662.42      687.70     37.27 o 
  10   1   5       26.01       21.81     14.04 o 
  11   1   5      245.72      231.26     26.65 o 
  12   1   5       27.21       52.11     40.23 o 
  13   1   5       27.75       12.45     11.85 o 
  14   1   5       32.67       39.83     19.39 o 
 -16   2   5       96.40      120.83     28.56 o 
 -15   2   5       55.28       62.07     13.24 o 
 -14   2   5       88.20       93.53     21.79 o 
 -13   2   5      112.04      119.49     14.62 o 
 -12   2   5       51.16       57.37     14.33 o 
 -11   2   5        4.65        9.52     11.66 o 
 -10   2   5      855.78      779.68     18.50 o 
  -9   2   5        2.42       -0.87      5.02 o 
  -8   2   5     1550.05     1444.64     20.29 o 
  -7   2   5      184.69      203.22      5.58 o 
  -6   2   5       79.38       79.35      3.25 o 
  -5   2   5      311.68      285.64      6.06 o 
  -4   2   5      360.92      365.44      8.96 o 
  -3   2   5      224.92      242.89      4.51 o 
  -2   2   5     1881.01     1768.81     19.78 o 
  -1   2   5      326.88      288.98      3.94 o 
   0   2   5      650.50      700.53      7.30 o 
   1   2   5    54197.91    53726.09    328.32 o 
   2   2   5      478.51      519.43      5.68 o 
   3   2   5    10968.86    11279.03     73.27 o 
   4   2   5      200.70      201.03      4.34 o 
   5   2   5     2704.81     2767.36     23.70 o 
   6   2   5        2.71        4.54      3.40 o 
   7   2   5       38.56       47.19      6.67 o 
   8   2   5      582.00      594.78     21.61 o 
   9   2   5      458.82      422.75     25.13 o 
  10   2   5      281.17      298.24     28.14 o 
  11   2   5      304.94      351.60     31.49 o 
  12   2   5      119.09      159.32     37.11 o 
  13   2   5        0.38        8.96     17.88 o 
  14   2   5        3.06      -16.19     16.19 o 
 -16   3   5        6.56        6.97     23.37 o 
 -15   3   5       45.14       51.50     22.69 o 
 -14   3   5       84.33       66.36     11.43 o 
 -13   3   5      319.34      273.20     26.21 o 
 -12   3   5        0.73       -2.80      8.77 o 
 -11   3   5       81.58       71.81     11.24 o 
 -10   3   5      243.04      254.41     15.61 o 
  -9   3   5       30.32       40.34      8.44 o 
  -8   3   5      240.63      247.85      8.72 o 
  -7   3   5       11.96        3.60      3.61 o 
  -6   3   5     2314.26     2452.40     20.87 o 
  -5   3   5     3927.67     4565.29     40.42 o 
  -4   3   5     1959.42     2035.21     20.46 o 
  -3   3   5     6994.49     7057.86     58.85 o 
  -2   3   5      176.77      170.60      4.12 o 
  -1   3   5    22527.95    22912.89    156.42 o 
   0   3   5     1077.33      990.42      8.72 o 
   1   3   5     4715.58     4854.08     31.97 o 
   2   3   5        5.18        4.72      1.38 o 
   3   3   5    17265.61    19070.50    112.20 o 
   4   3   5       80.30      101.24      3.15 o 
   5   3   5     2005.08     2074.54     18.49 o 
   6   3   5      380.48      392.12      9.45 o 
   7   3   5      430.40      434.31     18.27 o 
   8   3   5       40.68       33.67      9.68 o 
   9   3   5        5.47       18.22     11.84 o 
  10   3   5       22.74       37.32     17.64 o 
  11   3   5        3.91       12.72     14.49 o 
  12   3   5        1.18        7.01     15.40 o 
  13   3   5       13.83       45.96     24.41 o 
  14   3   5       22.96        7.90     24.27 o 
 -15   4   5       46.44       41.83     20.31 o 
 -14   4   5      344.60      325.00     35.85 o 
 -13   4   5      788.14      770.33     44.78 o 
 -12   4   5       68.46       65.16     10.58 o 
 -11   4   5      773.51      823.39     24.66 o 
 -10   4   5        0.14       17.82      7.99 o 
  -9   4   5       11.10       15.50      6.26 o 
  -8   4   5     2342.77     2379.75     26.60 o 
  -7   4   5       58.48       74.13      3.82 o 
  -6   4   5      950.33     1076.52     12.27 o 
  -5   4   5     5524.94     6029.96     52.84 o 
  -4   4   5     1242.82     1436.74     14.65 o 
  -3   4   5        1.19        3.66      2.06 o 
  -2   4   5        0.16        3.95      1.55 o 
  -1   4   5     1947.35     1756.72     13.78 o 
   0   4   5      170.99      189.17      3.36 o 
   1   4   5     2614.85     2693.26     17.42 o 
   2   4   5      235.16      249.29      3.92 o 
   3   4   5       74.72       83.04      2.73 o 
   4   4   5      140.18      135.43      3.39 o 
   5   4   5      695.66      863.63      9.00 o 
   6   4   5      214.38      214.66      6.38 o 
   7   4   5     4082.56     4164.99     56.26 o 
   8   4   5      186.53      148.42     18.83 o 
   9   4   5      379.35      491.69     26.65 o 
  10   4   5        0.01       -0.54      7.79 o 
  11   4   5       48.22       83.92     19.13 o 
  12   4   5        1.03       -8.90     21.53 o 
  13   4   5       10.42       -2.32     16.71 o 
  14   4   5       87.09       77.47     20.69 o 
 -15   5   5        0.14        7.54     21.48 o 
 -14   5   5        5.35        2.23     19.39 o 
 -13   5   5      236.79      265.96     33.36 o 
 -12   5   5       95.58       83.19     24.82 o 
 -11   5   5       16.49       -6.63     12.75 o 
 -10   5   5      984.42      971.66     23.69 o 
  -9   5   5       16.62        4.89      7.79 o 
  -8   5   5       12.45       27.81      5.33 o 
  -7   5   5        0.10        3.61      2.88 o 
  -6   5   5      477.19      509.63     10.95 o 
  -5   5   5      327.78      358.63      9.04 o 
  -4   5   5      130.19      124.18      3.60 o 
  -3   5   5       13.78       19.72      2.08 o 
  -2   5   5      269.22      301.65      5.60 o 
  -1   5   5     5448.12     5245.71     37.95 o 
   0   5   5     1615.31     1656.71     13.76 o 
   1   5   5      635.44      638.21      6.54 o 
   2   5   5      203.82      187.88      4.34 o 
   3   5   5     7034.09     7626.61     47.72 o 
   4   5   5      134.22      142.86      3.25 o 
   5   5   5     1497.12     1418.64     12.41 o 
   6   5   5       32.83       36.95      3.99 o 
   7   5   5     2917.32     2828.60     42.52 o 
   8   5   5       71.34       66.62     11.36 o 
   9   5   5        2.67       -1.30      6.94 o 
  10   5   5        3.34       -1.18     11.99 o 
  11   5   5      134.63      100.97     20.92 o 
  12   5   5       14.16       20.46     22.83 o 
  13   5   5        8.09       16.03     17.82 o 
  14   5   5      157.78      186.97     30.16 o 
 -15   6   5       11.78       -4.00     21.30 o 
 -14   6   5        0.38       14.13     21.57 o 
 -13   6   5      385.75      295.87     34.90 o 
 -12   6   5       69.13       91.17     22.54 o 
 -11   6   5      212.30      217.36     25.06 o 
 -10   6   5       16.33       13.13     12.78 o 
  -9   6   5        4.99       14.82      8.20 o 
  -8   6   5      956.49      990.28     20.34 o 
  -7   6   5      470.14      527.91     12.59 o 
  -6   6   5        3.59        0.23      2.57 o 
  -5   6   5    16370.38    17632.46    145.11 o 
  -4   6   5      235.13      259.37      5.21 o 
  -3   6   5     1749.45     1878.95     17.61 o 
  -2   6   5     1309.96     1350.69     13.97 o 
  -1   6   5     3892.74     3830.28     29.33 o 
   0   6   5      747.24      855.97      8.95 o 
   1   6   5       53.86       20.47      2.74 o 
   2   6   5     1660.93     1670.93     13.73 o 
   3   6   5     1456.77     1606.63     12.72 o 
   4   6   5       11.52       13.48      1.72 o 
   5   6   5      102.63      116.54      4.09 o 
   6   6   5     1865.66     1838.74     21.38 o 
   7   6   5      818.60      831.13     22.57 o 
   8   6   5       38.91       26.41      8.71 o 
   9   6   5        8.20        4.18     10.11 o 
  10   6   5      137.18      167.36     19.54 o 
  11   6   5      242.38      320.84     25.63 o 
  12   6   5       73.35       90.08     19.86 o 
  13   6   5        1.54       -9.14     23.00 o 
  14   6   5      101.14      101.75     20.34 o 
 -15   7   5        7.12        1.05     24.76 o 
 -14   7   5      235.81      263.96     35.02 o 
 -13   7   5        7.70       11.52     20.90 o 
 -12   7   5       59.06       46.29     21.67 o 
 -11   7   5      547.34      608.96     32.44 o 
 -10   7   5       47.56       47.46     18.63 o 
  -9   7   5      618.37      638.80     19.73 o 
  -8   7   5      430.79      451.61     16.59 o 
  -7   7   5     1539.67     1657.26     26.28 o 
  -6   7   5      242.54      272.07      7.13 o 
  -5   7   5     3395.05     3460.92     34.98 o 
  -4   7   5      789.20      843.37     10.19 o 
  -3   7   5     1633.38     1646.96     17.41 o 
  -2   7   5      649.38      667.84      7.15 o 
  -1   7   5       55.98       62.22      2.46 o 
   0   7   5      207.10      208.97      3.62 o 
   1   7   5       30.84       25.76      1.64 o 
   2   7   5     1151.69     1286.23     11.18 o 
   3   7   5     3588.50     3539.39     23.93 o 
   4   7   5      508.02      517.75      7.43 o 
   5   7   5     1199.74     1193.59     11.91 o 
   6   7   5      274.80      307.12      8.26 o 
   7   7   5        0.38        5.28      3.85 o 
   8   7   5      129.01      142.18     13.21 o 
   9   7   5      483.94      484.05     22.97 o 
  10   7   5       14.62       35.97     13.72 o 
  11   7   5        3.67        6.72     13.64 o 
  12   7   5        3.60       17.17     15.77 o 
  13   7   5        9.70       13.49     19.50 o 
  14   7   5       30.62       27.63     15.24 o 
 -15   8   5       57.53       67.91     40.39 o 
 -14   8   5       52.19       14.53     22.62 o 
 -13   8   5       51.90       37.24     45.53 o 
 -12   8   5      294.14      356.04     37.38 o 
 -11   8   5      793.07      858.96     38.73 o 
 -10   8   5       37.94       48.54     16.75 o 
  -9   8   5       54.82       63.65      9.34 o 
  -8   8   5       35.35       21.05      9.04 o 
  -7   8   5      219.50      214.99     10.52 o 
  -6   8   5      180.13      178.80      8.06 o 
  -5   8   5     6563.92     7288.74     59.68 o 
  -4   8   5      566.11      605.62      9.12 o 
  -3   8   5     1311.95     1402.04     15.98 o 
  -2   8   5      299.47      322.28      5.27 o 
  -1   8   5    11573.87    12547.58     72.78 o 
   0   8   5       51.15       42.03      2.06 o 
   1   8   5     2616.68     2728.06     19.85 o 
   2   8   5        1.97       -0.41      1.53 o 
   3   8   5      389.10      330.79      5.21 o 
   4   8   5      187.80      224.59      4.45 o 
   5   8   5      697.61      729.52     10.22 o 
   6   8   5        0.01        2.23      4.87 o 
   7   8   5     2691.40     2707.97     36.12 o 
   8   8   5      171.29      164.32     10.18 o 
   9   8   5     1608.51     1716.32     41.53 o 
  10   8   5       20.98       31.29     13.78 o 
  11   8   5      206.90      231.96     28.63 o 
  12   8   5        3.05       -5.81     14.43 o 
  13   8   5        9.36      -13.04     13.08 o 
 -15   9   5       15.68      -34.71     34.71 o 
 -14   9   5        2.41      -30.98     48.98 o 
 -13   9   5       84.03       48.55     24.64 o 
 -12   9   5       35.79       68.28     23.20 o 
 -11   9   5      207.29      229.02     57.44 o 
 -10   9   5        4.30       20.54     12.85 o 
  -9   9   5       26.69       19.24      7.50 o 
  -8   9   5      143.37      153.37     14.37 o 
  -7   9   5        1.82       -0.01      4.76 o 
  -6   9   5       61.01       62.97      5.37 o 
  -5   9   5     4369.27     4572.58     39.34 o 
  -4   9   5      350.69      373.50      7.41 o 
  -3   9   5     3381.08     3756.69     38.29 o 
  -2   9   5       93.40       95.61      3.49 o 
  -1   9   5     7891.63     8537.76     53.03 o 
   0   9   5      327.41      353.13      4.69 o 
   1   9   5      693.18      845.26      8.65 o 
   2   9   5       10.04        8.28      1.91 o 
   3   9   5     3472.88     3592.18     25.65 o 
   4   9   5      406.03      482.60      7.63 o 
   5   9   5     1109.04     1106.32     14.14 o 
   6   9   5       25.43       22.15      3.51 o 
   7   9   5      231.54      251.23     10.74 o 
   8   9   5      120.75      137.01      9.53 o 
   9   9   5     1602.88     1574.68     38.83 o 
  10   9   5       13.15       11.41     10.79 o 
  11   9   5      132.43      139.03     18.38 o 
  12   9   5        1.70      -11.13     12.93 o 
  13   9   5       17.43       20.86     12.82 o 
 -15  10   5       41.53       45.33     27.45 o 
 -14  10   5        0.85       10.68     24.35 o 
 -13  10   5      257.49      176.92     32.37 o 
 -12  10   5        1.30       -0.58     19.54 o 
 -11  10   5      120.97      109.61     24.95 o 
 -10  10   5        1.80        2.90     10.07 o 
  -9  10   5      101.62      108.27     13.67 o 
  -8  10   5        9.89        6.03      9.31 o 
  -7  10   5       11.65        9.42      6.34 o 
  -6  10   5       26.63       29.03      5.87 o 
  -5  10   5      738.21      909.91     12.61 o 
  -4  10   5      670.75      712.89     11.32 o 
  -3  10   5       10.97        4.31      2.96 o 
  -2  10   5      115.86      170.92      4.20 o 
  -1  10   5     6951.30     8214.90     53.65 o 
   0  10   5      939.69      986.44      8.66 o 
   1  10   5     3395.02     3642.78     25.99 o 
   2  10   5      193.60      184.76      4.54 o 
   3  10   5      812.61      952.23     10.05 o 
   4  10   5      165.68      183.74      4.56 o 
   5  10   5      795.41      803.19     13.92 o 
   6  10   5       20.22       10.54      5.11 o 
   7  10   5      681.82      735.54     17.98 o 
   8  10   5       20.63        9.87      7.11 o 
   9  10   5     1045.95     1120.97     39.75 o 
  10  10   5       19.73       30.75     11.37 o 
  11  10   5      267.19      271.50     22.52 o 
  12  10   5      321.17      347.05     27.18 o 
  13  10   5       94.38      132.24     45.15 o 
 -15  11   5       33.20        9.08     23.67 o 
 -14  11   5        0.05      -16.59     28.02 o 
 -13  11   5        1.38       18.05     23.88 o 
 -12  11   5       17.75      -14.08     19.23 o 
 -11  11   5      111.39      144.47     33.63 o 
 -10  11   5        1.97       -8.86      8.86 o 
  -9  11   5      479.30      463.52     23.36 o 
  -8  11   5      247.97      233.04     27.58 o 
  -7  11   5       91.96      110.61     10.03 o 
  -6  11   5       84.38      104.43     12.59 o 
  -5  11   5        2.45        6.62      2.65 o 
  -4  11   5       23.84       21.48      3.06 o 
  -3  11   5      350.71      484.27      9.83 o 
  -2  11   5       56.49       52.79      2.85 o 
  -1  11   5      350.40      380.95      6.04 o 
   0  11   5      170.29      178.75      3.37 o 
   1  11   5     1172.06     1301.24     11.97 o 
   2  11   5       19.44       28.77      2.51 o 
   3  11   5     1102.16     1101.08     12.48 o 
   4  11   5       94.09      108.69      5.55 o 
   5  11   5      426.25      403.90     10.02 o 
   6  11   5      100.79       87.88      5.75 o 
   7  11   5       83.38       81.85      9.70 o 
   8  11   5      418.86      453.92     22.28 o 
   9  11   5      683.08      695.94     27.63 o 
  10  11   5      430.35      481.17     24.29 o 
  11  11   5      286.14      314.47     22.71 o 
  12  11   5        5.30       -8.82     12.92 o 
  13  11   5        1.45      -16.09     31.67 o 
 -15  12   5        2.85       23.22     32.86 o 
 -14  12   5        4.87       24.60     31.34 o 
 -13  12   5       28.03       42.10     25.23 o 
 -12  12   5      153.97      191.85     57.45 o 
 -11  12   5      302.10      355.50     39.23 o 
 -10  12   5       13.34       14.10     10.34 o 
  -9  12   5      677.14      710.38     26.75 o 
  -8  12   5      323.95      294.58     23.81 o 
  -7  12   5      141.24       91.77     11.10 o 
  -6  12   5     1745.66     1681.54     36.39 o 
  -5  12   5      160.03      162.83      6.81 o 
  -4  12   5      310.32      328.76     15.54 o 
  -3  12   5      907.93      921.62     11.02 o 
  -2  12   5      177.13      202.15      4.92 o 
  -1  12   5     1700.93     1672.29     15.24 o 
   0  12   5      106.33      112.92      3.40 o 
   1  12   5     7731.27     8238.17     51.31 o 
   2  12   5     1287.61     1260.20     13.23 o 
   3  12   5     2021.31     2200.66     20.26 o 
   4  12   5       46.87       44.15      3.62 o 
   5  12   5      141.02      125.68      7.24 o 
   6  12   5      249.57      248.15     10.05 o 
   7  12   5      407.69      375.07     13.62 o 
   8  12   5      290.58      344.73     27.14 o 
   9  12   5       10.18       -1.73      9.44 o 
  10  12   5        5.81        9.64     13.16 o 
  11  12   5      253.46      236.05     19.85 o 
  12  12   5       30.85       36.10     28.04 o 
  13  12   5        9.74       38.51     35.66 o 
 -14  13   5        0.19       -0.20     24.97 o 
 -13  13   5        3.03      -10.32     21.78 o 
 -12  13   5       23.37       19.08     23.21 o 
 -11  13   5      292.62      288.53     36.11 o 
 -10  13   5        0.91       -7.19      9.95 o 
  -9  13   5       46.97       40.09     14.79 o 
  -8  13   5        0.64       -5.91     10.55 o 
  -7  13   5     2971.69     2834.24     60.41 o 
  -6  13   5      112.42      132.31     11.73 o 
  -5  13   5      287.16      285.68      8.76 o 
  -4  13   5     1374.22     1419.00     19.08 o 
  -3  13   5     1698.35     1858.30     17.73 o 
  -2  13   5       18.82        6.61      2.53 o 
  -1  13   5       51.18       43.87      3.04 o 
   0  13   5     1067.42     1062.68     10.06 o 
   1  13   5     2680.28     3038.84     23.68 o 
   2  13   5      952.00     1037.77     12.03 o 
   3  13   5      319.54      257.87      6.90 o 
   4  13   5       62.48       53.65      4.11 o 
   5  13   5      698.15      700.63     15.57 o 
   6  13   5        1.40        3.92      7.00 o 
   7  13   5       85.75       74.91     14.57 o 
   8  13   5       15.11       20.67     10.14 o 
   9  13   5       41.65       45.07     14.89 o 
  10  13   5       99.34       93.28     13.43 o 
  11  13   5      395.67      410.71     43.72 o 
  12  13   5        8.27       -5.03     22.21 o 
  13  13   5       22.85       -0.11     23.98 o 
 -14  14   5        9.01       -4.46     24.86 o 
 -13  14   5        2.79       -6.89     24.17 o 
 -12  14   5      181.60      153.49     31.95 o 
 -11  14   5        0.91       13.86     13.97 o 
 -10  14   5        7.10       12.55     10.63 o 
  -9  14   5      152.07      127.78     19.17 o 
  -8  14   5       16.39        8.65     17.83 o 
  -7  14   5      125.11      130.43     13.53 o 
  -6  14   5      359.64      375.30     11.47 o 
  -5  14   5     6452.10     6265.58     65.62 o 
  -4  14   5      535.63      472.93      8.34 o 
  -3  14   5     2721.04     2724.63     24.13 o 
  -2  14   5       64.35       58.78      3.68 o 
  -1  14   5      115.96      118.88      4.60 o 
   0  14   5        7.74        2.10      1.45 o 
   1  14   5      289.93      295.28      6.23 o 
   2  14   5      358.64      364.01      7.56 o 
   3  14   5     1588.31     1513.49     17.91 o 
   4  14   5        6.00        5.98      2.97 o 
   5  14   5      747.57      702.04     18.66 o 
   6  14   5      297.68      306.40     12.74 o 
   7  14   5      113.70      101.79     15.65 o 
   8  14   5       16.63       23.66     10.11 o 
   9  14   5        1.55       10.69      9.13 o 
  10  14   5      100.23       90.70     13.47 o 
  11  14   5        6.98      -25.03     28.40 o 
  12  14   5       28.96      -11.52     23.66 o 
 -14  15   5      200.62      218.56     39.38 o 
 -13  15   5      151.98      152.63     35.28 o 
 -12  15   5      104.75      121.87     31.59 o 
 -11  15   5      173.12      196.14     25.09 o 
 -10  15   5        5.06        7.43     10.77 o 
  -9  15   5       31.32       18.31     13.89 o 
  -8  15   5        9.87        2.49     15.64 o 
  -7  15   5      998.55      921.16     29.32 o 
  -6  15   5     1140.76     1088.49     20.51 o 
  -5  15   5      112.16      127.28      8.98 o 
  -4  15   5       31.54       23.67      4.91 o 
  -3  15   5        2.16       -2.07      2.67 o 
  -2  15   5      904.79      870.42     13.44 o 
  -1  15   5       46.97       56.49      3.88 o 
   0  15   5      134.43      139.83      4.13 o 
   1  15   5      202.41      203.04      6.42 o 
   2  15   5       87.74       92.74      5.28 o 
   3  15   5      881.52      835.64     13.01 o 
   4  15   5        5.92        8.64      4.35 o 
   5  15   5      978.30      917.39     27.08 o 
   6  15   5      148.24      135.82     10.60 o 
   7  15   5       89.10       95.97     13.09 o 
   8  15   5        0.20        1.59      9.30 o 
   9  15   5       83.68       99.04     13.92 o 
  10  15   5       19.65       27.21     13.34 o 
  11  15   5        6.27       67.86     32.43 o 
  12  15   5       16.92       21.09     25.23 o 
 -14  16   5        0.01      -40.69     40.69 o 
 -13  16   5       46.08       94.70     31.88 o 
 -12  16   5       51.15       74.71     34.45 o 
 -11  16   5       26.41       49.11     18.30 o 
 -10  16   5      332.16      394.24     32.57 o 
  -9  16   5        3.16       -1.32     13.11 o 
  -8  16   5      414.81      399.51     30.02 o 
  -7  16   5      201.38      228.52     23.16 o 
  -6  16   5      473.86      481.53     19.16 o 
  -5  16   5       11.45        8.91      5.23 o 
  -4  16   5       36.35       12.43      4.60 o 
  -3  16   5        1.26       -3.00      3.21 o 
  -2  16   5        5.96       -2.04      2.96 o 
  -1  16   5      440.81      413.72     10.03 o 
   0  16   5      129.05      124.52      5.88 o 
   1  16   5       59.71       27.86      3.40 o 
   2  16   5        1.18       -0.43      3.11 o 
   3  16   5       57.20       56.30      5.03 o 
   4  16   5        0.81        8.07      4.57 o 
   5  16   5       15.23       10.15      6.19 o 
   6  16   5        5.03        0.13      9.66 o 
   7  16   5       29.50       14.63     10.25 o 
   8  16   5       85.99       91.94     14.64 o 
   9  16   5       27.08       39.75     11.15 o 
  10  16   5       12.27       10.42      9.14 o 
  11  16   5       23.90       49.52     19.35 o 
  12  16   5       41.27       31.88     33.03 o 
 -13  17   5      323.80      218.32     63.88 o 
 -12  17   5      525.25      584.80     53.84 o 
 -11  17   5       26.80       25.53     13.66 o 
 -10  17   5       63.40       73.68     17.81 o 
  -9  17   5       29.13       15.90     13.99 o 
  -8  17   5       19.23        8.34     13.46 o 
  -7  17   5      296.38      285.31     14.07 o 
  -6  17   5      129.48      141.53     20.08 o 
  -5  17   5      509.28      552.79     17.15 o 
  -4  17   5     2290.41     2133.92     32.45 o 
  -3  17   5      155.90      135.72      7.76 o 
  -2  17   5      527.44      492.75     11.73 o 
  -1  17   5       15.22       11.62      3.49 o 
   0  17   5       23.19        8.64      3.14 o 
   1  17   5      621.36      604.73     11.11 o 
   2  17   5      136.15      159.74      7.67 o 
   3  17   5      193.19      184.56      8.12 o 
   4  17   5       73.25       78.24      8.35 o 
   5  17   5       88.21      137.43     12.36 o 
   6  17   5      208.33      214.58     21.43 o 
   7  17   5       82.20       76.86     13.85 o 
   8  17   5       14.63       14.96     11.02 o 
   9  17   5       32.14        7.31     10.84 o 
  10  17   5       22.24       12.40     19.42 o 
  11  17   5       12.70       14.69     25.27 o 
  12  17   5        2.20       -1.85     23.39 o 
 -13  18   5      645.73      674.78     59.33 o 
 -12  18   5      184.34      205.57     44.56 o 
 -11  18   5      115.98      133.11     19.44 o 
 -10  18   5       16.46       -4.95     11.72 o 
  -9  18   5       94.33      100.52     24.74 o 
  -8  18   5      159.21      196.81     27.77 o 
  -7  18   5       65.44       79.94     19.08 o 
  -6  18   5       55.74       66.85     11.22 o 
  -5  18   5      169.06      164.13     10.17 o 
  -4  18   5       45.65       37.09      5.67 o 
  -3  18   5     3339.09     3104.51     36.76 o 
  -2  18   5      293.81      255.13      9.64 o 
  -1  18   5      158.79      157.36      7.76 o 
   0  18   5       43.37       51.72      7.02 o 
   1  18   5      201.84      208.40      9.41 o 
   2  18   5        3.29        4.31      3.83 o 
   3  18   5     3275.20     3089.53     33.21 o 
   4  18   5      537.92      572.51     30.07 o 
   5  18   5       15.88       18.21     11.22 o 
   6  18   5       44.74       43.06     12.25 o 
   7  18   5       12.45        5.42     11.14 o 
   8  18   5      280.48      305.02     22.71 o 
   9  18   5       78.79       70.01     16.35 o 
  10  18   5        7.80        9.15     19.20 o 
  11  18   5        0.23       17.17     19.99 o 
 -13  19   5      247.59      167.36     36.62 o 
 -12  19   5       55.34       50.50     20.56 o 
 -11  19   5      451.08      491.11     31.53 o 
 -10  19   5       34.33       20.91     14.14 o 
  -9  19   5       17.97       -1.08     17.65 o 
  -8  19   5        1.04       -3.20     16.38 o 
  -7  19   5       28.34       16.61     11.26 o 
  -6  19   5        1.30       -4.15      8.29 o 
  -5  19   5        9.61       22.07      6.69 o 
  -4  19   5       70.38       75.92      7.86 o 
  -3  19   5     1169.02     1129.78     20.05 o 
  -2  19   5      131.44      117.70      7.59 o 
  -1  19   5     2520.16     2290.59     27.73 o 
   0  19   5       28.11       19.90      4.54 o 
   1  19   5     3815.74     3583.02     39.48 o 
   2  19   5      279.89      256.81     11.70 o 
   3  19   5      621.58      647.76     19.13 o 
   4  19   5      482.20      467.81     26.20 o 
   5  19   5        5.66       20.56     10.57 o 
   6  19   5       16.81       12.31     11.05 o 
   7  19   5      803.83      779.10     31.50 o 
   8  19   5        7.35       11.42     11.03 o 
   9  19   5      153.00      123.57     18.61 o 
  10  19   5      330.99      399.81     43.35 o 
  11  19   5       22.13       42.90     23.02 o 
 -12  20   5       10.00       21.35     22.64 o 
 -11  20   5        5.62       12.61     15.54 o 
 -10  20   5      513.39      475.11     54.51 o 
  -9  20   5       82.61       99.03     33.50 o 
  -8  20   5      148.32      156.45     32.60 o 
  -7  20   5       72.76       79.58     16.33 o 
  -6  20   5      196.80      231.21     36.82 o 
  -5  20   5      606.67      651.91     27.69 o 
  -4  20   5      136.11      141.72     12.04 o 
  -3  20   5      160.16      172.51     11.61 o 
  -2  20   5      215.09      213.43     11.67 o 
  -1  20   5      144.45      148.18      8.97 o 
   0  20   5        0.06       -4.30      4.44 o 
   1  20   5       51.09       41.63      6.86 o 
   2  20   5      111.76      113.84      8.23 o 
   3  20   5     1292.88     1158.22     22.75 o 
   4  20   5      177.92      160.39     17.92 o 
   5  20   5       18.52       13.26     10.27 o 
   6  20   5       27.93       23.48     11.83 o 
   7  20   5      111.57      123.48     23.28 o 
   8  20   5       54.81       43.69     13.24 o 
   9  20   5        1.48       -7.69      9.95 o 
  10  20   5      321.82      293.57     37.74 o 
  11  20   5      129.46       74.89     25.99 o 
 -12  21   5       51.24       50.11     25.58 o 
 -11  21   5        1.13       29.13     17.88 o 
 -10  21   5       41.73       15.51     15.29 o 
  -9  21   5       23.61       -2.89     18.73 o 
  -8  21   5       17.62       44.31     20.85 o 
  -7  21   5       78.48       95.47     13.59 o 
  -6  21   5      108.39      106.26     14.43 o 
  -5  21   5      354.97      370.17     23.55 o 
  -4  21   5      241.96      238.57     30.04 o 
  -3  21   5       14.33        9.27      6.12 o 
  -2  21   5        2.98       -6.05      6.05 o 
  -1  21   5      139.83      137.92      9.60 o 
   0  21   5        6.07        3.24      5.29 o 
   1  21   5      483.54      422.48     15.35 o 
   2  21   5        6.82        0.89      5.37 o 
   3  21   5      140.51      176.16     12.10 o 
   4  21   5      148.26      162.19     18.99 o 
   5  21   5      870.79      825.39     32.98 o 
   6  21   5       57.58       56.70     14.04 o 
   7  21   5      507.38      437.72     27.17 o 
   8  21   5        4.38        9.34     11.58 o 
   9  21   5       49.20       44.21     11.67 o 
  10  21   5      156.47      225.16     35.13 o 
 -12  22   5        6.58       22.43     23.33 o 
 -11  22   5        1.61       -4.27     14.95 o 
 -10  22   5      164.69      187.01     29.13 o 
  -9  22   5       24.80       17.24     19.54 o 
  -8  22   5       47.51       59.38     23.55 o 
  -7  22   5      260.92      284.68     19.21 o 
  -6  22   5      117.02      117.39     15.47 o 
  -5  22   5        0.01        9.04      9.27 o 
  -4  22   5        2.58       -3.10      9.48 o 
  -3  22   5      373.76      353.31     19.09 o 
  -2  22   5       20.69       28.26      9.29 o 
  -1  22   5      262.26      238.92     12.33 o 
   0  22   5      153.87      143.55     10.44 o 
   1  22   5      138.58      170.94     11.10 o 
   2  22   5        8.06       12.29      6.35 o 
   3  22   5       13.66       27.08      7.38 o 
   4  22   5        9.59       14.51     11.06 o 
   5  22   5      219.99      195.53     20.55 o 
   6  22   5       32.63       36.71     18.29 o 
   7  22   5        1.65       14.73     12.33 o 
   8  22   5      230.49      203.40     21.61 o 
   9  22   5      227.06      267.67     28.53 o 
  10  22   5       45.48       94.71     33.92 o 
 -11  23   5      221.30      210.79     27.94 o 
 -10  23   5       23.25       27.60     16.77 o 
  -9  23   5       65.62       60.09     17.79 o 
  -8  23   5        0.39       -0.33     16.82 o 
  -7  23   5      119.55      147.48     16.68 o 
  -6  23   5      333.66      348.56     23.23 o 
  -5  23   5        7.61        6.14     12.63 o 
  -4  23   5        2.58       15.22     18.80 o 
  -3  23   5        2.93        7.67      7.68 o 
  -2  23   5        0.77       -4.54      6.53 o 
  -1  23   5      215.80      218.48     14.52 o 
   0  23   5       61.00       55.40      8.51 o 
   1  23   5      786.25      658.38     18.20 o 
   2  23   5       46.86       52.98      8.19 o 
   3  23   5      787.83      844.04     27.71 o 
   4  23   5       42.62       58.08     18.49 o 
   5  23   5      253.08      242.66     42.35 o 
   6  23   5        1.75       -0.30     11.76 o 
   7  23   5      184.65      178.59     19.84 o 
   8  23   5      328.98      286.42     25.40 o 
   9  23   5        5.25       75.46     25.32 o 
  10  23   5       27.37       10.30     21.59 o 
 -11  24   5       16.03       30.58     23.78 o 
 -10  24   5        7.77      -14.45     14.45 o 
  -9  24   5        0.05       -0.97     13.55 o 
  -8  24   5       91.65      248.22    108.07 o 
  -7  24   5      132.65      212.32     28.76 o 
  -6  24   5      313.51      322.36     24.12 o 
  -5  24   5     1113.58     1160.67     91.85 o 
  -4  24   5       35.61       21.49     37.57 o 
  -3  24   5      245.29      251.21     17.45 o 
  -2  24   5       12.97        6.59      7.20 o 
  -1  24   5      112.52      130.09     11.88 o 
   0  24   5        1.37       -5.03      5.99 o 
   1  24   5       41.20       53.72      8.75 o 
   2  24   5       83.96       80.24      9.20 o 
   3  24   5        0.14        3.11      8.74 o 
   4  24   5        0.33        4.31     12.29 o 
   5  24   5       86.98       43.27     14.47 o 
   6  24   5      875.18      904.04     37.20 o 
   7  24   5        0.23        5.44     12.00 o 
   8  24   5       15.96       -2.99     11.98 o 
   9  24   5      227.29      186.71     72.84 o 
 -10  25   5      142.70      135.33     30.44 o 
  -9  25   5       54.96       42.04     18.32 o 
  -8  25   5      186.75      201.57     24.44 o 
  -7  25   5      435.49      462.48     44.30 o 
  -6  25   5      414.49      439.27     27.20 o 
  -5  25   5        3.50       -2.00      9.89 o 
  -4  25   5      484.98      481.87     26.67 o 
  -3  25   5       56.83       40.38     13.57 o 
  -2  25   5       33.19       52.82      9.93 o 
  -1  25   5        0.41        4.95      8.79 o 
   0  25   5       61.72       58.30      9.00 o 
   1  25   5        8.50       25.98      7.64 o 
   2  25   5      194.00      201.83     15.05 o 
   3  25   5     2163.90     2248.01     52.72 o 
   4  25   5        6.75       19.02     13.70 o 
   5  25   5      559.42      505.29     33.10 o 
   6  25   5      187.86      209.52     26.74 o 
   7  25   5       61.34       59.05     17.06 o 
   8  25   5        0.59       15.35     14.75 o 
   9  25   5       18.25       21.21     31.82 o 
 -10  26   5        4.16       -2.31     19.76 o 
  -9  26   5        4.71        7.34     16.56 o 
  -8  26   5       46.66       63.88     17.45 o 
  -7  26   5        6.44        1.81      9.63 o 
  -6  26   5       41.65       52.29     14.43 o 
  -5  26   5     1039.18     1098.07     43.59 o 
  -4  26   5       92.49      108.46     16.21 o 
  -3  26   5      888.33      941.35     27.04 o 
  -2  26   5       33.38       38.02      9.45 o 
  -1  26   5       61.38       51.41     14.85 o 
   0  26   5       12.75        4.24      7.09 o 
   1  26   5      537.03      606.06     20.84 o 
   2  26   5        1.05       -0.79      8.69 o 
   3  26   5      112.96      129.44     22.68 o 
   4  26   5       25.55        6.73     12.25 o 
   5  26   5      358.25      379.63     34.44 o 
   6  26   5        2.27        8.89     12.80 o 
   7  26   5        9.72       31.30     14.33 o 
   8  26   5       75.64       44.16     17.26 o 
  -9  27   5        9.65       14.62     16.98 o 
  -8  27   5        0.61        2.62     13.48 o 
  -7  27   5       70.71       49.50     11.30 o 
  -6  27   5      188.35      134.57     14.99 o 
  -5  27   5      122.79      120.05     18.87 o 
  -4  27   5       70.42       43.41     11.35 o 
  -3  27   5      568.10      547.14     26.06 o 
  -2  27   5        0.16        8.07      8.57 o 
  -1  27   5        8.73        2.39      8.98 o 
   0  27   5       20.02        9.06     10.06 o 
   1  27   5        0.14       -0.50      7.67 o 
   2  27   5      316.63      349.83     22.02 o 
   3  27   5      174.77      215.13     23.54 o 
   4  27   5      114.31      120.40     18.95 o 
   5  27   5      809.49      717.51     35.81 o 
   6  27   5       19.38       13.17     19.77 o 
   7  27   5      363.61      392.47     32.07 o 
  -8  28   5       25.46        0.57     16.18 o 
  -7  28   5       60.36       70.67     12.44 o 
  -6  28   5       13.98       36.26     11.75 o 
  -5  28   5      139.25      122.32     14.09 o 
  -4  28   5       53.53       43.08     11.65 o 
  -3  28   5       38.71       23.12     10.93 o 
  -2  28   5        0.48        8.79      9.84 o 
  -1  28   5        0.69        9.12      8.46 o 
   0  28   5      289.87      301.67     20.49 o 
   1  28   5      133.56      162.17     14.59 o 
   2  28   5      130.69      103.07     18.91 o 
   3  28   5        0.00       21.11     13.51 o 
   4  28   5       67.68       77.69     17.51 o 
   5  28   5       14.13       24.32     13.62 o 
   6  28   5        0.20       18.71     21.73 o 
   7  28   5       29.75       12.98     13.98 o 
  -8  29   5        4.47       -0.05     16.88 o 
  -7  29   5       65.09       69.75     13.78 o 
  -6  29   5       10.63       19.66     14.44 o 
  -5  29   5       34.94       29.05     11.37 o 
  -4  29   5        3.07        1.97     11.40 o 
  -3  29   5       57.25       57.08     13.18 o 
  -2  29   5        2.01       -1.52      9.50 o 
  -1  29   5       45.61       47.18     19.56 o 
   0  29   5        8.87       20.28     15.80 o 
   1  29   5       13.57       25.06     10.27 o 
   2  29   5      520.13      523.78     35.63 o 
   3  29   5      131.39      139.11     21.28 o 
   4  29   5       37.49       65.70     17.00 o 
   5  29   5      394.64      372.09     30.27 o 
   6  29   5       80.69       61.74     16.70 o 
  -7  30   5        8.50       21.62     11.65 o 
  -6  30   5       10.99        5.73     11.27 o 
  -5  30   5       13.23        2.92     10.13 o 
  -4  30   5      223.11      255.97     22.88 o 
  -3  30   5       95.49      109.89     16.94 o 
  -2  30   5       12.58       18.10     14.33 o 
  -1  30   5       89.14       87.51     13.10 o 
   0  30   5       97.71       99.68     13.58 o 
   1  30   5       31.57       16.49     14.31 o 
   2  30   5      112.24      109.62     17.27 o 
   3  30   5     1500.73     1623.04     54.19 o 
   4  30   5       14.85        0.06     17.23 o 
   5  30   5       39.53       53.83     17.14 o 
  -6  31   5      115.01      141.49     17.85 o 
  -5  31   5      325.91      372.21     50.15 o 
  -4  31   5       18.86      -13.11     13.11 o 
  -3  31   5       20.92       13.05     12.99 o 
  -2  31   5       81.77      114.10     16.68 o 
  -1  31   5        0.37       10.43     10.64 o 
   0  31   5        3.22        6.39      9.85 o 
   1  31   5       15.08       12.87     13.64 o 
   2  31   5        0.15        4.17     17.01 o 
   3  31   5      378.57      504.79     35.53 o 
   4  31   5        1.67       32.56     17.64 o 
  -4  32   5        4.20      -12.12     14.57 o 
  -3  32   5      179.10      175.87     24.75 o 
  -2  32   5       85.25       74.60     19.45 o 
  -1  32   5        3.40       -1.70     12.33 o 
   0  32   5       26.69       22.41     12.75 o 
   1  32   5      450.68      569.95     44.59 o 
   2  32   5        1.68       26.88     20.73 o 
  -1  33   5       84.07       99.24     36.73 o 
 -16   0   6      119.67      145.46     22.93 o 
 -15   0   6      342.49      393.38     36.94 o 
 -14   0   6       45.52       16.46     17.70 o 
 -13   0   6       46.94       15.22     15.92 o 
 -12   0   6       55.64       85.50     30.37 o 
 -11   0   6      620.79      559.66     31.02 o 
 -10   0   6      147.69      157.77     22.70 o 
  -9   0   6      806.48      755.35     48.30 o 
  -8   0   6        2.57        0.07      6.42 o 
  -7   0   6       19.02       16.67      3.43 o 
  -6   0   6     1579.61     1676.65     39.10 o 
  -5   0   6        0.93       -1.88      3.12 o 
  -4   0   6      872.34      788.67     17.85 o 
  -3   0   6      842.46      728.35     12.95 o 
  -2   0   6     1217.69     1372.69     16.57 o 
  -1   0   6     2915.04     2780.66     31.65 o 
   0   0   6    30519.30    31144.80    290.36 o 
   1   0   6      262.38      255.81      5.55 o 
   2   0   6    18333.84    18875.56    151.12 o 
   3   0   6     2062.33     1995.85     21.89 o 
   4   0   6    16910.92    19118.02    457.07 o 
   5   0   6       37.40       38.73      4.67 o 
   6   0   6     1061.42     1117.63     36.73 o 
   7   0   6      115.05      159.97     19.40 o 
   8   0   6      782.28      869.60     54.67 o 
   9   0   6      174.20      201.35     33.50 o 
  10   0   6        9.43       10.59     18.70 o 
  11   0   6      636.68      622.59     55.31 o 
  12   0   6        0.95       -4.61     21.98 o 
  13   0   6       76.03       82.78     32.75 o 
  14   0   6       92.70       12.60     17.96 o 
 -16   1   6       19.73       35.78     20.92 o 
 -15   1   6      108.65      112.31     16.85 o 
 -14   1   6       21.45       24.32     12.03 o 
 -13   1   6       51.82       38.30     12.23 o 
 -12   1   6      414.57      452.22     21.72 o 
 -11   1   6      103.20      113.21     15.08 o 
 -10   1   6      206.87      182.03     16.78 o 
  -9   1   6       44.45       41.03      6.99 o 
  -8   1   6       39.87       44.84      7.05 o 
  -7   1   6      128.37      134.35      8.19 o 
  -6   1   6        5.78        6.18      2.88 o 
  -5   1   6       23.29       24.00      2.42 o 
  -4   1   6     7446.71     8054.29     76.90 o 
  -3   1   6       10.12        8.94      2.04 o 
  -2   1   6      215.65      253.74      4.57 o 
  -1   1   6      667.75      603.04      6.91 o 
   0   1   6     4939.08     5102.08     37.42 o 
   1   1   6      613.93      524.86      5.75 o 
   2   1   6      732.64      779.19      7.18 o 
   3   1   6      263.49      266.05      3.81 o 
   4   1   6     1766.82     1994.06     17.98 o 
   5   1   6       17.71       22.87      3.02 o 
   6   1   6       33.72       46.87      4.98 o 
   7   1   6       33.72       32.75      6.88 o 
   8   1   6      310.05      285.43     20.86 o 
   9   1   6        0.55       -6.37     12.70 o 
  10   1   6       33.20        9.66     13.83 o 
  11   1   6        8.82        3.61     15.40 o 
  12   1   6       30.46       39.91     18.65 o 
  13   1   6        4.77      -22.84     29.00 o 
  14   1   6        0.08      -16.80     16.80 o 
 -16   2   6       31.74       46.52     23.52 o 
 -15   2   6      114.02      119.40     35.99 o 
 -14   2   6      130.08      107.05     15.08 o 
 -13   2   6       19.84        6.57     12.24 o 
 -12   2   6      267.83      289.66     21.38 o 
 -11   2   6       89.96      104.39     12.21 o 
 -10   2   6      478.51      481.92     17.75 o 
  -9   2   6     1448.29     1407.79     26.36 o 
  -8   2   6      215.75      254.66      8.29 o 
  -7   2   6       63.98       74.39      3.53 o 
  -6   2   6     1923.86     1914.17     20.71 o 
  -5   2   6      200.76      196.98      5.45 o 
  -4   2   6     7691.16     7980.55     70.94 o 
  -3   2   6      188.04      194.98      5.32 o 
  -2   2   6      105.08       93.57      2.70 o 
  -1   2   6     2149.57     2213.10     19.62 o 
   0   2   6      268.07      274.53      4.29 o 
   1   2   6      524.47      494.24      5.17 o 
   2   2   6    42505.39    43327.13    251.06 o 
   3   2   6        8.71        9.10      1.76 o 
   4   2   6       50.99       50.13      2.69 o 
   5   2   6        1.87        4.35      2.90 o 
   6   2   6       17.19       48.46      5.41 o 
   7   2   6      316.32      347.06     15.92 o 
   8   2   6       90.95       99.70     13.41 o 
   9   2   6      201.83      180.93     19.17 o 
  10   2   6      174.71      127.01     21.01 o 
  11   2   6       40.49       25.24     17.70 o 
  12   2   6        2.51       10.50     16.25 o 
  13   2   6       37.64       36.85     19.55 o 
  14   2   6       38.23       43.32     20.22 o 
 -16   3   6        0.46       26.04     22.72 o 
 -15   3   6      316.95      313.62     98.98 o 
 -14   3   6        0.04       -7.36      8.54 o 
 -13   3   6      701.68      702.95     24.90 o 
 -12   3   6       39.93       39.01      9.99 o 
 -11   3   6        4.76       11.21      8.75 o 
 -10   3   6        9.43       28.62      9.59 o 
  -9   3   6       10.86        7.62      5.08 o 
  -8   3   6       15.75       10.64      3.22 o 
  -7   3   6       27.39       21.21      2.63 o 
  -6   3   6     8133.56     9020.46     64.69 o 
  -5   3   6        1.31       -1.53      1.53 o 
  -4   3   6     2566.53     2626.88     20.88 o 
  -3   3   6        0.00       -1.70      1.70 o 
  -2   3   6        0.02       11.98      1.44 o 
  -1   3   6     1076.82     1186.22     10.80 o 
   0   3   6    15118.61    15796.98    104.54 o 
   1   3   6      189.38      183.01      3.20 o 
   2   3   6     3485.41     4014.26     25.53 o 
   3   3   6        6.62        4.10      1.45 o 
   4   3   6        4.72       11.55      2.64 o 
   5   3   6      266.36      298.34      8.12 o 
   6   3   6      279.89      320.37      9.73 o 
   7   3   6      123.91      142.41     12.84 o 
   8   3   6       22.77       18.14      8.65 o 
   9   3   6       81.12       73.61     15.29 o 
  10   3   6       82.91      101.43     20.25 o 
  11   3   6       11.05      -14.43     14.43 o 
  12   3   6        1.27       19.18     15.14 o 
  13   3   6       26.25       16.64     17.67 o 
  14   3   6        3.18       19.64     18.15 o 
 -16   4   6        2.70       11.80     24.50 o 
 -15   4   6        1.95      -17.85     17.85 o 
 -14   4   6       51.23       15.00     20.54 o 
 -13   4   6      314.17      302.79     27.79 o 
 -12   4   6       40.83       40.18      9.24 o 
 -11   4   6      239.62      226.62     14.53 o 
 -10   4   6      303.98      291.22     13.79 o 
  -9   4   6      526.36      528.23     13.75 o 
  -8   4   6       90.55       92.16      5.15 o 
  -7   4   6      453.00      519.48      8.36 o 
  -6   4   6     1681.86     1772.66     22.34 o 
  -5   4   6      628.88      726.94     10.63 o 
  -4   4   6     3419.89     3683.13     33.82 o 
  -3   4   6      409.80      424.81      8.49 o 
  -2   4   6     2044.16     2167.92     19.62 o 
  -1   4   6      311.91      295.07      4.40 o 
   0   4   6     4249.77     4150.78     28.90 o 
   1   4   6      342.07      340.73      4.32 o 
   2   4   6       17.70        2.21      1.39 o 
   3   4   6     1743.75     1786.05     13.91 o 
   4   4   6       62.07       57.36      2.74 o 
   5   4   6      123.86      127.12      4.19 o 
   6   4   6      229.48      253.71     10.49 o 
   7   4   6      643.39      727.56     23.01 o 
   8   4   6       31.11       46.06     13.50 o 
   9   4   6        2.66       -1.06     11.36 o 
  10   4   6      305.89      305.34     47.92 o 
  11   4   6       50.01       20.31     11.99 o 
  12   4   6       99.56      132.09     35.87 o 
  13   4   6        1.38        4.68     17.07 o 
  14   4   6       93.98      114.96     23.47 o 
 -16   5   6       73.92       48.24     25.02 o 
 -15   5   6        2.69      -18.12     18.12 o 
 -14   5   6        0.20       -2.76     19.34 o 
 -13   5   6      121.80      137.02     25.81 o 
 -12   5   6      226.55      308.07     27.22 o 
 -11   5   6     2546.03     2584.59     64.08 o 
 -10   5   6      119.55      134.66     17.59 o 
  -9   5   6       59.63       55.96      9.64 o 
  -8   5   6        5.98       -1.24      4.38 o 
  -7   5   6      367.12      376.14      9.50 o 
  -6   5   6     4935.67     5246.75     52.61 o 
  -5   5   6      153.31      164.87      5.11 o 
  -4   5   6       37.91       40.99      2.99 o 
  -3   5   6      903.98      936.32     11.28 o 
  -2   5   6        8.63        7.40      1.26 o 
  -1   5   6      165.87      172.90      3.29 o 
   0   5   6       49.49       38.22      2.18 o 
   1   5   6        2.26       -0.58      0.90 o 
   2   5   6     1145.66     1159.46     10.00 o 
   3   5   6      120.93      115.04      3.18 o 
   4   5   6     9223.76     9571.54     57.61 o 
   5   5   6      378.53      403.51      7.64 o 
   6   5   6     2400.02     2464.71     25.71 o 
   7   5   6      351.32      314.56     20.53 o 
   8   5   6      640.57      697.92     37.54 o 
   9   5   6       14.19       16.77     10.54 o 
  10   5   6        9.92        9.93     10.38 o 
  11   5   6        5.71        1.50     14.74 o 
  12   5   6        0.60      -15.43     15.82 o 
  13   5   6        0.05      -12.79     16.42 o 
 -15   6   6        0.15      -24.38     31.59 o 
 -14   6   6       50.45       -2.94     20.33 o 
 -13   6   6       25.30       14.32     19.72 o 
 -12   6   6        7.63        7.99     19.98 o 
 -11   6   6       66.20       77.80     16.93 o 
 -10   6   6       82.38      124.03     17.52 o 
  -9   6   6        3.35        3.73      6.21 o 
  -8   6   6      182.50      215.51     10.88 o 
  -7   6   6       13.45       12.02      3.71 o 
  -6   6   6       25.80       12.84      3.77 o 
  -5   6   6      284.16      296.85      6.83 o 
  -4   6   6     9752.17    10509.23     78.93 o 
  -3   6   6     1437.67     1511.94     14.03 o 
  -2   6   6     1656.73     1731.46     13.74 o 
  -1   6   6       17.02       10.03      1.33 o 
   0   6   6        3.46        0.34      1.01 o 
   1   6   6       67.31       49.84      2.38 o 
   2   6   6     1357.40     1620.55     13.75 o 
   3   6   6       14.38       20.88      1.97 o 
   4   6   6      221.85      239.95      4.78 o 
   5   6   6      758.49      701.35     10.02 o 
   6   6   6     5487.37     5778.40     52.25 o 
   7   6   6       74.13       98.26     12.06 o 
   8   6   6        1.28       -6.67      7.69 o 
   9   6   6        7.17       12.65     11.89 o 
  10   6   6      427.97      455.56     28.07 o 
  11   6   6       19.23       23.65     16.91 o 
  12   6   6       64.34       53.37     19.82 o 
  13   6   6       23.51       25.55     17.96 o 
 -15   7   6       23.63       79.01     25.82 o 
 -14   7   6       22.22      -20.03     20.14 o 
 -13   7   6       42.81       36.26     22.49 o 
 -12   7   6      546.45      498.89     33.82 o 
 -11   7   6      268.21      244.07     23.44 o 
 -10   7   6       75.24       59.96     14.61 o 
  -9   7   6      176.70      182.79     12.73 o 
  -8   7   6      254.02      283.80     14.13 o 
  -7   7   6      240.28      236.49      8.99 o 
  -6   7   6      205.21      205.38      6.08 o 
  -5   7   6      488.83      564.17      9.87 o 
  -4   7   6     2053.71     2162.88     19.04 o 
  -3   7   6      150.83      202.71      4.67 o 
  -2   7   6    35581.02    39272.66    242.88 o 
  -1   7   6      187.63      214.24      3.35 o 
   0   7   6      480.85      465.69      5.69 o 
   1   7   6        7.09        1.56      1.19 o 
   2   7   6     3776.59     3751.37     25.98 o 
   3   7   6      579.10      624.33      7.51 o 
   4   7   6     1736.80     1757.09     15.38 o 
   5   7   6        1.24        7.88      2.76 o 
   6   7   6     7487.24     7432.50     69.43 o 
   7   7   6      110.18      100.09     11.04 o 
   8   7   6        4.92        7.57      6.55 o 
   9   7   6        8.14        5.71     10.55 o 
  10   7   6       58.66       33.18     14.18 o 
  11   7   6       54.30       66.95     17.27 o 
  12   7   6      122.79      169.56     24.65 o 
  13   7   6       50.73       53.18     19.02 o 
 -15   8   6       35.88       56.70     30.17 o 
 -14   8   6       16.81       12.50     22.25 o 
 -13   8   6       26.87       -6.70     21.05 o 
 -12   8   6       38.79       33.66     20.73 o 
 -11   8   6       63.93       50.82     15.99 o 
 -10   8   6        0.13       -3.40     13.92 o 
  -9   8   6      591.72      635.32     20.38 o 
  -8   8   6      284.94      281.31     14.88 o 
  -7   8   6       37.91       36.73      5.13 o 
  -6   8   6       76.63       70.02      5.31 o 
  -5   8   6       15.17       17.94      2.56 o 
  -4   8   6      361.72      333.27      6.14 o 
  -3   8   6     1420.33     1494.26     17.21 o 
  -2   8   6     1137.73     1108.23     12.41 o 
  -1   8   6      655.00      700.41      7.03 o 
   0   8   6    10428.45    10624.74     62.29 o 
   1   8   6       61.30       68.89      2.34 o 
   2   8   6     1036.00     1236.81     12.44 o 
   3   8   6       49.00       61.04      2.93 o 
   4   8   6      552.01      576.16      7.69 o 
   5   8   6        6.43        0.37      3.04 o 
   6   8   6       28.31       24.92      4.63 o 
   7   8   6      999.34      953.91     24.77 o 
   8   8   6        4.87        3.90      6.16 o 
   9   8   6      750.23      803.26     28.67 o 
  10   8   6      651.48      700.78     32.34 o 
  11   8   6        1.95       14.47     14.09 o 
  12   8   6       11.00       -0.82     17.77 o 
  13   8   6        0.08       -0.93     14.74 o 
 -15   9   6       16.88       34.02     55.65 o 
 -14   9   6        2.41        5.78     24.02 o 
 -13   9   6      334.82      320.19     37.75 o 
 -12   9   6       27.64      -10.04     18.64 o 
 -11   9   6        7.86        1.80     13.12 o 
 -10   9   6      123.07      116.97     22.52 o 
  -9   9   6      102.09       82.67     10.32 o 
  -8   9   6        3.83       -0.33      6.72 o 
  -7   9   6       61.00       66.03      7.62 o 
  -6   9   6      122.75      158.99      8.17 o 
  -5   9   6      311.16      363.62      6.59 o 
  -4   9   6      429.49      478.88      8.47 o 
  -3   9   6      273.03      276.49      8.98 o 
  -2   9   6      693.51      898.09      9.83 o 
  -1   9   6     1550.08     1651.30     13.05 o 
   0   9   6     1537.99     1803.89     14.11 o 
   1   9   6       78.83       79.46      3.27 o 
   2   9   6       23.36       12.05      2.07 o 
   3   9   6       27.68       28.90      2.82 o 
   4   9   6      436.47      481.14      7.18 o 
   5   9   6        5.37        6.01      2.73 o 
   6   9   6     2580.12     2695.19     33.20 o 
   7   9   6      780.44      761.71     19.41 o 
   8   9   6      105.87      104.21      9.84 o 
   9   9   6     1805.96     1891.92     43.61 o 
  10   9   6      163.70      195.23     21.19 o 
  11   9   6       83.34      119.64     18.60 o 
  12   9   6      146.03      166.07     70.15 o 
  13   9   6       83.98       75.36     24.74 o 
 -15  10   6        0.12       -3.41     59.36 o 
 -14  10   6        4.59      -36.62     36.62 o 
 -13  10   6        4.22       -3.47     38.51 o 
 -12  10   6       42.00      -20.04     46.73 o 
 -11  10   6        0.61       -4.48     17.42 o 
 -10  10   6        0.49       11.07     10.39 o 
  -9  10   6      437.88      444.86     18.82 o 
  -8  10   6        1.58        2.38      7.45 o 
  -7  10   6       60.66       55.39      7.93 o 
  -6  10   6       29.57       28.61      5.75 o 
  -5  10   6       29.87       38.98      3.20 o 
  -4  10   6     1216.87     1228.18     16.10 o 
  -3  10   6      112.91      107.65      3.79 o 
  -2  10   6      637.92      728.40      8.70 o 
  -1  10   6     1125.01     1232.26     11.34 o 
   0  10   6     7210.11     7817.53     44.88 o 
   1  10   6      103.02      135.41      4.18 o 
   2  10   6        0.83       -0.17      1.85 o 
   3  10   6        2.79       -0.71      1.89 o 
   4  10   6     5065.07     5338.47     43.26 o 
   5  10   6      133.57      128.57      6.27 o 
   6  10   6      217.05      215.97      9.19 o 
   7  10   6        0.81        1.77      6.07 o 
   8  10   6      891.20      878.92     22.59 o 
   9  10   6       25.95       50.56     12.81 o 
  10  10   6      523.98      546.73     33.12 o 
  11  10   6       66.22       48.27     15.46 o 
  12  10   6      103.39      123.61     18.06 o 
  13  10   6       23.07      -28.89     28.89 o 
 -15  11   6        1.53       -3.67     23.27 o 
 -14  11   6       24.11      -16.78     23.55 o 
 -13  11   6        1.58       10.91     23.09 o 
 -12  11   6       11.54        2.76     20.18 o 
 -11  11   6      215.96      266.93     34.25 o 
 -10  11   6      181.57      177.07     15.14 o 
  -9  11   6      272.45      287.62     17.35 o 
  -8  11   6       43.89       34.85     11.48 o 
  -7  11   6       68.74       77.77      8.60 o 
  -6  11   6     1115.87     1115.25     24.66 o 
  -5  11   6      585.24      561.88     10.21 o 
  -4  11   6     4036.54     4067.76     41.44 o 
  -3  11   6     1549.24     1640.01     16.82 o 
  -2  11   6     6380.53     6540.83     42.77 o 
  -1  11   6        5.78        2.54      1.68 o 
   0  11   6       11.19       35.57      1.89 o 
   1  11   6       54.03       79.72      3.30 o 
   2  11   6     1776.31     1721.56     16.74 o 
   3  11   6      152.54      144.68      5.05 o 
   4  11   6      378.28      439.13      8.57 o 
   5  11   6       37.52       34.35      4.34 o 
   6  11   6      624.01      732.21     18.83 o 
   7  11   6      513.97      525.25     19.11 o 
   8  11   6      426.73      460.83     23.56 o 
   9  11   6       21.17       30.30     11.63 o 
  10  11   6     1656.63     1731.16     42.97 o 
  11  11   6      445.59      472.05     28.06 o 
  12  11   6        0.10       17.14     20.27 o 
  13  11   6        0.05       14.08     33.67 o 
 -15  12   6      118.44      179.85     59.65 o 
 -14  12   6       83.22       68.85     28.34 o 
 -13  12   6      145.45      110.81     30.48 o 
 -12  12   6       70.78       92.38     26.18 o 
 -11  12   6      899.16      869.61     96.49 o 
 -10  12   6      221.71      234.94     23.10 o 
  -9  12   6       12.49        2.22      8.02 o 
  -8  12   6      284.34      242.90     21.67 o 
  -7  12   6       56.81       43.40     16.29 o 
  -6  12   6      217.97      217.57     12.28 o 
  -5  12   6       68.65       79.51      5.31 o 
  -4  12   6     3628.06     3568.59     37.36 o 
  -3  12   6      667.97      712.95      9.63 o 
  -2  12   6       15.61       27.74      2.54 o 
  -1  12   6      351.48      296.46      5.52 o 
   0  12   6     4176.75     4652.07     29.86 o 
   1  12   6      137.23      133.27      4.36 o 
   2  12   6     2634.75     2581.01     21.90 o 
   3  12   6       24.45       24.72      3.22 o 
   4  12   6      172.54      213.26      6.78 o 
   5  12   6      140.03      138.14      8.36 o 
   6  12   6      104.32      109.47      8.90 o 
   7  12   6      122.96      137.65     10.45 o 
   8  12   6      687.50      757.35     26.86 o 
   9  12   6       53.66       60.32     12.23 o 
  10  12   6       34.96       38.41     12.33 o 
  11  12   6       76.17       78.81     16.85 o 
  12  12   6       46.99       31.92     25.60 o 
  13  12   6        8.26       55.60     40.03 o 
 -14  13   6        2.71        3.82     25.03 o 
 -13  13   6       18.29       22.19     24.15 o 
 -12  13   6       66.53       46.74     26.46 o 
 -11  13   6        9.23        0.28     19.93 o 
 -10  13   6      702.66      713.73     28.49 o 
  -9  13   6        0.61       -4.29     12.60 o 
  -8  13   6      492.06      446.52     43.34 o 
  -7  13   6      608.11      568.14     22.38 o 
  -6  13   6     2852.40     2786.27     35.75 o 
  -5  13   6      199.15      173.20     10.14 o 
  -4  13   6      276.05      248.95      6.26 o 
  -3  13   6      759.03      757.98     10.21 o 
  -2  13   6        2.01        4.24      2.13 o 
  -1  13   6      345.40      344.52      6.40 o 
   0  13   6      467.15      394.08      5.82 o 
   1  13   6        2.07       -1.88      1.88 o 
   2  13   6     2931.00     3084.96     25.38 o 
   3  13   6      195.95      193.70      6.56 o 
   4  13   6      548.70      579.39     10.40 o 
   5  13   6      155.69      145.27     11.60 o 
   6  13   6       32.88       33.32      5.91 o 
   7  13   6        3.63        4.45      9.52 o 
   8  13   6       64.74       65.10     12.36 o 
   9  13   6        0.27        0.18     11.10 o 
  10  13   6      407.04      415.64     23.39 o 
  11  13   6       20.37       12.66     11.77 o 
  12  13   6        2.64       23.88     65.84 o 
 -14  14   6        1.02       -2.45     65.77 o 
 -13  14   6       56.78       48.18     27.83 o 
 -12  14   6       47.79      -25.84     26.88 o 
 -11  14   6       46.73       53.71     17.40 o 
 -10  14   6       98.11       75.51     14.10 o 
  -9  14   6        0.96       -1.06      9.13 o 
  -8  14   6       86.21       86.53     15.88 o 
  -7  14   6        2.05        0.86      7.38 o 
  -6  14   6       33.71       25.82      5.00 o 
  -5  14   6      942.82      946.05     19.68 o 
  -4  14   6     1365.50     1282.36     22.48 o 
  -3  14   6        0.25       -2.15      2.33 o 
  -2  14   6       34.55       34.71      3.08 o 
  -1  14   6      273.03      286.96      6.68 o 
   0  14   6       57.76       73.73      3.22 o 
   1  14   6       30.62       27.53      2.88 o 
   2  14   6      152.20      208.44      7.03 o 
   3  14   6      253.40      249.11     10.57 o 
   4  14   6      155.39      152.18      9.68 o 
   5  14   6      776.47      759.99     21.07 o 
   6  14   6      103.49       93.44      9.33 o 
   7  14   6       45.49       29.71     10.72 o 
   8  14   6      324.54      330.70     21.05 o 
   9  14   6      215.23      214.76     18.46 o 
  10  14   6        6.70       13.80     22.05 o 
  11  14   6       76.29       89.33     21.37 o 
  12  14   6        0.84       31.67     24.41 o 
 -14  15   6       39.20       45.91     29.56 o 
 -13  15   6       33.90       52.30     67.83 o 
 -12  15   6      311.27      422.52     45.36 o 
 -11  15   6       47.17       63.62     29.09 o 
 -10  15   6      408.67      418.04     25.95 o 
  -9  15   6       28.92       17.96     10.35 o 
  -8  15   6      237.00      229.03     23.56 o 
  -7  15   6      100.45       94.97     19.78 o 
  -6  15   6     4620.00     4459.16     61.01 o 
  -5  15   6       47.83       39.25      6.48 o 
  -4  15   6      822.43      806.81     14.71 o 
  -3  15   6      492.71      474.17      9.67 o 
  -2  15   6      796.52      684.73     11.87 o 
  -1  15   6        1.90       -1.35      2.28 o 
   0  15   6      128.14      139.39      4.85 o 
   1  15   6        1.05        0.19      2.30 o 
   2  15   6      127.38      141.09      6.36 o 
   3  15   6      198.42      210.45      8.40 o 
   4  15   6      299.35      310.72     11.67 o 
   5  15   6        0.40       -1.16      5.79 o 
   6  15   6      482.05      493.50     18.55 o 
   7  15   6       16.81       18.63     11.08 o 
   8  15   6      264.94      276.76     21.72 o 
   9  15   6       52.12       38.25     11.92 o 
  10  15   6      209.06      218.36     18.18 o 
  11  15   6        0.52      -16.34     16.34 o 
  12  15   6      104.22       93.53     29.26 o 
 -14  16   6       38.96       11.78     28.31 o 
 -13  16   6       58.14       75.82     30.92 o 
 -12  16   6      256.76      264.57     38.73 o 
 -11  16   6      181.63      162.54     43.39 o 
 -10  16   6       29.31       35.31     12.74 o 
  -9  16   6        2.34       15.29     12.14 o 
  -8  16   6       43.58       46.09     15.72 o 
  -7  16   6       29.74       25.34     17.47 o 
  -6  16   6      135.53      162.57     12.63 o 
  -5  16   6      654.59      624.81     17.00 o 
  -4  16   6    14844.69    14057.67    120.70 o 
  -3  16   6      706.72      637.39     17.52 o 
  -2  16   6     2198.31     1931.96     21.74 o 
  -1  16   6     1113.07     1058.52     14.61 o 
   0  16   6     1538.45     1400.19     18.12 o 
   1  16   6      346.82      321.02      8.79 o 
   2  16   6      112.75      130.51      6.90 o 
   3  16   6       90.25      105.49      6.73 o 
   4  16   6     1362.15     1201.78     25.01 o 
   5  16   6       35.34       27.82     12.91 o 
   6  16   6       18.90       10.03     11.02 o 
   7  16   6       99.28       86.45     14.52 o 
   8  16   6        2.77        0.62     10.83 o 
   9  16   6        2.95       -6.25     10.61 o 
  10  16   6        8.16       21.98     11.62 o 
  11  16   6       19.79       11.72     22.47 o 
  12  16   6       14.86       16.54     24.80 o 
 -14  17   6        0.00       25.74     45.15 o 
 -13  17   6       37.99       24.61     27.75 o 
 -12  17   6        0.98       -0.80     65.54 o 
 -11  17   6       19.34       36.32     14.77 o 
 -10  17   6       27.70       60.11     18.50 o 
  -9  17   6        4.53       16.36     10.95 o 
  -8  17   6       72.21       46.35     15.93 o 
  -7  17   6       22.90       31.73     20.70 o 
  -6  17   6       93.33       99.27      7.53 o 
  -5  17   6       60.35       60.69     11.44 o 
  -4  17   6     4861.52     4503.41     55.84 o 
  -3  17   6       87.43       90.24      6.32 o 
  -2  17   6      309.29      277.20     11.54 o 
  -1  17   6       83.14       71.85      5.36 o 
   0  17   6      164.81      135.38      6.28 o 
   1  17   6      224.94      217.97      8.35 o 
   2  17   6      761.21      710.20     13.78 o 
   3  17   6      225.85      252.20      9.83 o 
   4  17   6        0.40        8.70      6.10 o 
   5  17   6       51.29       14.25     14.21 o 
   6  17   6      400.22      430.40     24.86 o 
   7  17   6       58.65       65.44     13.91 o 
   8  17   6       18.23       11.06     11.81 o 
   9  17   6        0.62       -3.51     11.15 o 
  10  17   6      292.27      279.05     19.29 o 
  11  17   6        1.98        9.28     21.03 o 
 -13  18   6       76.60       39.54     27.88 o 
 -12  18   6      348.85      403.36     46.91 o 
 -11  18   6       69.72       41.37     14.76 o 
 -10  18   6        8.00        6.19     12.38 o 
  -9  18   6      116.49      133.51     19.89 o 
  -8  18   6       19.17       21.24     17.34 o 
  -7  18   6       98.12      120.71     13.03 o 
  -6  18   6      349.33      328.55     25.00 o 
  -5  18   6      220.73      190.94     11.14 o 
  -4  18   6      891.26      810.59     19.66 o 
  -3  18   6        0.62        3.09      3.85 o 
  -2  18   6        5.34        6.82      3.93 o 
  -1  18   6        0.93       -4.72      4.72 o 
   0  18   6       48.31       45.06      4.96 o 
   1  18   6      237.61      241.25     10.07 o 
   2  18   6      591.66      455.91     11.73 o 
   3  18   6      139.39      117.26      8.37 o 
   4  18   6      730.60      665.17     34.72 o 
   5  18   6        2.26       18.76     14.19 o 
   6  18   6      213.33      234.36     21.66 o 
   7  18   6       19.63        8.89     10.99 o 
   8  18   6       10.20       -0.87     10.43 o 
   9  18   6       85.96      109.70     15.94 o 
  10  18   6       66.57       74.55     38.27 o 
  11  18   6       23.96       64.91     29.93 o 
 -13  19   6        2.33       -5.26     26.54 o 
 -12  19   6       29.11       54.67     30.85 o 
 -11  19   6        6.54       21.77     13.99 o 
 -10  19   6       38.15       22.88     14.85 o 
  -9  19   6        1.00        4.53     12.67 o 
  -8  19   6        8.67       -7.76     13.81 o 
  -7  19   6      147.72      144.22     12.89 o 
  -6  19   6      231.23      205.39     18.19 o 
  -5  19   6       20.79        4.97      9.54 o 
  -4  19   6      584.34      591.17     16.52 o 
  -3  19   6       11.66        9.28      4.42 o 
  -2  19   6      689.38      701.11     15.08 o 
  -1  19   6       30.15       42.15      5.87 o 
   0  19   6     1379.09     1192.32     19.99 o 
   1  19   6       28.96        8.49      5.26 o 
   2  19   6      125.86       88.58      9.34 o 
   3  19   6        3.09        7.91      5.15 o 
   4  19   6        4.31       -1.24      9.50 o 
   5  19   6        1.66        4.43      9.91 o 
   6  19   6       45.18       53.82     13.70 o 
   7  19   6       12.88       -2.07     11.15 o 
   8  19   6       23.06       31.25     21.21 o 
   9  19   6       35.47       48.59     17.15 o 
  10  19   6        1.50       19.25     21.29 o 
  11  19   6       16.80       23.89     24.92 o 
 -13  20   6      205.54      181.60     40.42 o 
 -12  20   6       55.62       51.97     24.48 o 
 -11  20   6       17.72        7.61     15.42 o 
 -10  20   6       67.83       87.96     18.58 o 
  -9  20   6      118.10      150.50     21.40 o 
  -8  20   6      161.35      178.74     27.97 o 
  -7  20   6        3.53       -2.54      7.56 o 
  -6  20   6      403.01      355.14     21.33 o 
  -5  20   6      346.75      316.31     26.62 o 
  -4  20   6      993.30      931.24     24.87 o 
  -3  20   6       30.69       33.11      6.65 o 
  -2  20   6     1488.98     1334.60     22.10 o 
  -1  20   6      153.87      128.78      8.72 o 
   0  20   6      421.48      402.30     14.27 o 
   1  20   6       93.39      103.84      9.32 o 
   2  20   6      762.61      801.13     19.72 o 
   3  20   6       32.13       28.33      6.69 o 
   4  20   6       72.48       34.04     14.49 o 
   5  20   6      117.55      100.10     16.02 o 
   6  20   6      532.43      490.11     27.52 o 
   7  20   6      137.44      143.73     17.99 o 
   8  20   6        2.91        1.92     11.29 o 
   9  20   6       22.98       15.11     11.24 o 
  10  20   6      201.11      159.46     30.81 o 
  11  20   6       61.87       99.48     53.49 o 
 -12  21   6        6.65       -4.35     20.68 o 
 -11  21   6        0.68      -13.04     14.22 o 
 -10  21   6      544.91      562.89     38.17 o 
  -9  21   6        0.12        1.72     13.30 o 
  -8  21   6      285.67      364.50     37.43 o 
  -7  21   6      212.66      207.86     16.56 o 
  -6  21   6       30.22       61.18     12.24 o 
  -5  21   6        1.24       -2.59      9.26 o 
  -4  21   6      184.82      201.76     21.64 o 
  -3  21   6      269.15      246.92     12.95 o 
  -2  21   6       12.16        7.00      6.12 o 
  -1  21   6        8.12        2.66      5.08 o 
   0  21   6       78.05       72.75      8.04 o 
   1  21   6       72.71       44.82      7.23 o 
   2  21   6       73.26       74.73      8.17 o 
   3  21   6        0.31       -2.91      6.42 o 
   4  21   6      219.68      215.81     20.53 o 
   5  21   6        0.41       12.84     11.67 o 
   6  21   6      330.98      359.53     26.18 o 
   7  21   6       11.36       -6.01     11.54 o 
   8  21   6        8.57       13.30     11.71 o 
   9  21   6        8.08        7.66     11.53 o 
  10  21   6      240.73      253.79     52.54 o 
 -12  22   6       42.56       33.30     27.12 o 
 -11  22   6      284.30      304.14     29.69 o 
 -10  22   6        1.36        3.29     13.35 o 
  -9  22   6      479.57      441.73     33.68 o 
  -8  22   6      890.11      914.29     40.51 o 
  -7  22   6      290.51      290.40     19.15 o 
  -6  22   6      166.86      183.63     17.82 o 
  -5  22   6       65.50       69.20     12.66 o 
  -4  22   6     1107.45     1098.79     32.20 o 
  -3  22   6      372.47      392.66     18.41 o 
  -2  22   6       16.78       27.12      7.33 o 
  -1  22   6       87.84       76.11     11.99 o 
   0  22   6      212.04      211.01     13.29 o 
   1  22   6        1.55        1.92      5.62 o 
   2  22   6       20.78       28.67      6.77 o 
   3  22   6       53.08       46.25      8.41 o 
   4  22   6       38.94       64.68     14.40 o 
   5  22   6      421.62      453.99     28.27 o 
   6  22   6      230.73      205.85     41.00 o 
   7  22   6      142.79      168.59     19.86 o 
   8  22   6       80.32       71.98     15.20 o 
   9  22   6        6.61        6.61     11.64 o 
  10  22   6      196.29      172.38     37.74 o 
 -11  23   6       72.12       63.06     20.61 o 
 -10  23   6       25.28       35.40     17.07 o 
  -9  23   6       19.26       23.98     17.14 o 
  -8  23   6       21.83       39.58     17.39 o 
  -7  23   6       50.86       54.46     12.77 o 
  -6  23   6       62.79       55.71     12.89 o 
  -5  23   6      310.51      310.93     33.04 o 
  -4  23   6      442.01      430.96     23.33 o 
  -3  23   6      337.81      348.88     16.45 o 
  -2  23   6      334.64      346.92     16.31 o 
  -1  23   6      284.37      297.00     16.45 o 
   0  23   6       91.18       85.61     11.85 o 
   1  23   6       98.11       74.87      8.80 o 
   2  23   6      140.02      120.10     10.37 o 
   3  23   6       31.37       29.52     10.36 o 
   4  23   6     2890.51     2848.70     88.22 o 
   5  23   6      157.60      157.44     19.79 o 
   6  23   6       45.15       90.45     16.60 o 
   7  23   6      149.11      185.63     25.26 o 
   8  23   6       10.31       21.55     13.17 o 
   9  23   6      419.31      423.23     38.66 o 
 -11  24   6        0.38       -6.25     34.99 o 
 -10  24   6      160.79      108.31     22.14 o 
  -9  24   6       21.07        7.58     14.86 o 
  -8  24   6      190.35      154.92     24.96 o 
  -7  24   6       14.90        7.19      8.84 o 
  -6  24   6       11.90       14.04      9.86 o 
  -5  24   6      101.43       96.25     15.24 o 
  -4  24   6      993.09      967.90     28.68 o 
  -3  24   6      153.33      159.42     13.67 o 
  -2  24   6        8.83       -1.60      7.30 o 
  -1  24   6        1.62        3.38      7.01 o 
   0  24   6        4.63       -5.35      7.43 o 
   1  24   6        4.12        0.07      6.06 o 
   2  24   6        3.80       16.25      6.87 o 
   3  24   6        0.03        6.26     10.74 o 
   4  24   6       74.71      118.63     23.12 o 
   5  24   6        7.82        0.47     11.70 o 
   6  24   6      146.08      137.59     19.34 o 
   7  24   6       71.92       81.93     16.80 o 
   8  24   6      484.06      450.02     26.90 o 
   9  24   6        7.51       37.40     22.04 o 
 -10  25   6       31.37        7.29     15.08 o 
  -9  25   6        2.95       21.63     13.47 o 
  -8  25   6      232.40      251.02     34.48 o 
  -7  25   6       13.32       15.67      9.11 o 
  -6  25   6      237.14      205.29     16.58 o 
  -5  25   6        5.99       15.19      9.86 o 
  -4  25   6       42.85       26.42     10.37 o 
  -3  25   6      135.46      126.06     12.64 o 
  -2  25   6      242.71      236.20     23.33 o 
  -1  25   6        3.22       -0.08      7.26 o 
   0  25   6       20.86       19.39      7.58 o 
   1  25   6      212.19      218.39     13.87 o 
   2  25   6        0.12       14.36      7.79 o 
   3  25   6      207.31      263.78     24.79 o 
   4  25   6       19.19       34.25     14.62 o 
   5  25   6        5.96       -2.59     11.58 o 
   6  25   6        4.16        8.44     12.55 o 
   7  25   6      134.41      162.20     20.28 o 
   8  25   6       21.89      -10.47     11.74 o 
 -10  26   6       35.27       10.76     17.51 o 
  -9  26   6       30.86       12.52     14.07 o 
  -8  26   6        4.79        7.46     18.25 o 
  -7  26   6       30.38       26.91      9.79 o 
  -6  26   6       11.64       12.00      9.53 o 
  -5  26   6        0.13       -7.52      7.52 o 
  -4  26   6      133.00      161.84     18.43 o 
  -3  26   6      230.14      241.97     18.60 o 
  -2  26   6        4.19       11.97      9.72 o 
  -1  26   6        0.07       -7.22      7.22 o 
   0  26   6      177.42      172.81     13.47 o 
   1  26   6       13.91       20.50      8.18 o 
   2  26   6      775.24      734.14     24.48 o 
   3  26   6        4.43       -0.66     11.42 o 
   4  26   6       59.27       99.30     21.02 o 
   5  26   6       97.59      109.67     18.03 o 
   6  26   6        1.65       12.94     13.54 o 
   7  26   6      100.54       72.13     16.36 o 
   8  26   6       32.00       10.40     13.12 o 
  -9  27   6        3.58       -0.27     14.89 o 
  -8  27   6       44.28       47.30     16.05 o 
  -7  27   6       72.67       89.98     16.98 o 
  -6  27   6        0.27       -1.58      9.17 o 
  -5  27   6       45.57       40.84     11.42 o 
  -4  27   6        3.36       -6.69      8.83 o 
  -3  27   6      212.53      253.37     19.13 o 
  -2  27   6        1.70       22.93      9.45 o 
  -1  27   6        4.64       -0.37      8.21 o 
   0  27   6      101.22      118.24     14.00 o 
   1  27   6       20.23       16.35      8.23 o 
   2  27   6        2.11       14.00      9.91 o 
   3  27   6      168.82      188.15     22.29 o 
   4  27   6       28.36       23.77     13.83 o 
   5  27   6       46.61       62.39     16.79 o 
   6  27   6        1.89       14.05     13.36 o 
   7  27   6        0.41      -11.89     11.89 o 
  -8  28   6       26.31       21.23     39.85 o 
  -7  28   6        7.22       -2.82      9.36 o 
  -6  28   6        0.16       -1.65     13.84 o 
  -5  28   6       56.02       50.24     12.14 o 
  -4  28   6        4.36        5.78     11.24 o 
  -3  28   6       84.90       69.06     13.15 o 
  -2  28   6       82.84       97.51     17.39 o 
  -1  28   6        5.00        1.50     10.24 o 
   0  28   6      288.75      273.80     18.24 o 
   1  28   6       40.17       58.02     12.48 o 
   2  28   6      993.36     1109.80     38.43 o 
   3  28   6       15.06       28.96     14.13 o 
   4  28   6      459.20      566.36     34.69 o 
   5  28   6       64.26       73.14     17.21 o 
   6  28   6       28.88       29.78     13.94 o 
  -8  29   6      130.86      113.75     24.34 o 
  -7  29   6      179.52      197.07     24.48 o 
  -6  29   6       69.45       64.59     13.09 o 
  -5  29   6       22.32       14.93     12.52 o 
  -4  29   6      103.49       83.04     15.61 o 
  -3  29   6       45.80       54.10     12.67 o 
  -2  29   6        0.09        2.09     10.17 o 
  -1  29   6       15.04        9.85      9.60 o 
   0  29   6        6.46       11.15      9.80 o 
   1  29   6       78.09       94.31     13.03 o 
   2  29   6      437.98      547.87     32.00 o 
   3  29   6      682.74      706.72     65.25 o 
   4  29   6       78.00       70.09     18.47 o 
   5  29   6        2.20       12.65     13.72 o 
   6  29   6       87.14       67.52     17.72 o 
  -7  30   6       58.56       45.33     20.11 o 
  -6  30   6        0.00       12.84     14.60 o 
  -5  30   6       72.71       76.10     15.18 o 
  -4  30   6       17.88       14.12     13.03 o 
  -3  30   6      260.92      267.38     31.87 o 
  -2  30   6      246.81      235.50     26.86 o 
  -1  30   6        0.11        9.14      9.45 o 
   0  30   6      411.69      418.37     22.71 o 
   1  30   6       37.22       38.79     13.35 o 
   2  30   6        5.69        0.66     15.50 o 
   3  30   6       91.78      100.60     19.42 o 
   4  30   6       64.05       95.10     25.09 o 
   5  30   6       26.09       28.60     18.49 o 
  -6  31   6      189.88      210.75     24.13 o 
  -5  31   6      238.73      190.11     61.81 o 
  -4  31   6       50.59       15.18     15.57 o 
  -3  31   6       22.13       18.29     13.04 o 
  -2  31   6       32.02       28.29     13.45 o 
  -1  31   6       72.14       59.04     12.69 o 
   0  31   6       93.34      131.91     15.20 o 
   1  31   6       89.41       71.34     28.64 o 
   2  31   6      428.78      389.89     28.18 o 
   3  31   6      443.71      482.55     35.08 o 
   4  31   6        9.11        7.33     14.67 o 
  -4  32   6        1.93       -8.64     23.90 o 
  -3  32   6       94.85      106.99     20.10 o 
  -2  32   6       30.43       38.63     19.08 o 
  -1  32   6        7.95       -7.50     13.07 o 
   0  32   6       34.66       51.12     14.07 o 
   1  32   6      188.56      185.99     25.42 o 
   2  32   6      198.49      277.90     29.86 o 
 -16   1   7       89.17       55.76     21.56 o 
 -15   1   7      301.28      289.36     20.90 o 
 -14   1   7      226.91      233.01     19.47 o 
 -13   1   7      140.83      143.03     15.27 o 
 -12   1   7      454.63      484.10     22.20 o 
 -11   1   7      278.31      341.65     18.94 o 
 -10   1   7      139.93      143.74     12.80 o 
  -9   1   7     1363.84     1379.30     25.98 o 
  -8   1   7     1243.03     1342.64     21.01 o 
  -7   1   7       80.31       93.53      5.58 o 
  -6   1   7      133.42      170.24      5.16 o 
  -5   1   7      217.18      218.57      7.22 o 
  -4   1   7      423.17      493.15     11.42 o 
  -3   1   7      205.55      248.19      3.93 o 
  -2   1   7       63.49       56.11      2.05 o 
  -1   1   7     1840.62     1850.69     16.45 o 
   0   1   7        6.28       12.86      1.70 o 
   1   1   7      645.48      661.50      6.55 o 
   2   1   7      569.43      576.01      5.76 o 
   3   1   7    13231.98    13770.32     77.45 o 
   4   1   7      229.25      251.43      5.75 o 
   5   1   7      815.86      804.34     12.16 o 
   6   1   7       38.64       31.36      4.90 o 
   7   1   7     1244.84     1325.68     27.37 o 
   8   1   7        1.98       -3.11      8.26 o 
   9   1   7       32.82       32.22     14.95 o 
  10   1   7       56.04       57.11     18.22 o 
  11   1   7      425.56      418.26     35.89 o 
  12   1   7       12.80       -7.72     19.38 o 
  13   1   7        9.53       22.05     19.29 o 
 -16   2   7       73.78       61.52     24.08 o 
 -15   2   7       32.31       -7.35     20.62 o 
 -14   2   7       10.19        2.03     10.02 o 
 -13   2   7      239.82      236.32     17.45 o 
 -12   2   7       14.11        1.56      7.34 o 
 -11   2   7        1.51       -3.33      8.14 o 
 -10   2   7       57.16       54.11      6.20 o 
  -9   2   7       92.12       98.45      8.31 o 
  -8   2   7      577.35      631.21     12.85 o 
  -7   2   7      210.15      236.71      5.38 o 
  -6   2   7     1051.86     1102.51     14.17 o 
  -5   2   7       53.29       36.19      3.09 o 
  -4   2   7        1.09        0.98      2.19 o 
  -3   2   7      970.28     1074.01     13.03 o 
  -2   2   7      782.69      835.82     11.22 o 
  -1   2   7     1116.46     1150.93     11.46 o 
   0   2   7     2205.44     2257.82     18.12 o 
   1   2   7       95.34       83.82      2.40 o 
   2   2   7      120.69      109.51      2.66 o 
   3   2   7    10986.07    11253.24     82.08 o 
   4   2   7      127.81      134.00      3.68 o 
   5   2   7     3542.59     3868.07     31.80 o 
   6   2   7      900.56      953.60     18.00 o 
   7   2   7      201.25      232.39     13.56 o 
   8   2   7       32.16       42.39     11.06 o 
   9   2   7       37.96       27.40     14.73 o 
  10   2   7       11.19       12.65     15.52 o 
  11   2   7      250.81      274.26     29.92 o 
  12   2   7       41.94       47.06     19.27 o 
  13   2   7      201.58      266.22     48.85 o 
 -16   3   7       22.13       -8.98     42.73 o 
 -15   3   7       75.53       72.12     23.38 o 
 -14   3   7      167.76      153.66     22.61 o 
 -13   3   7       47.29       30.48     10.05 o 
 -12   3   7       94.87      113.33     12.38 o 
 -11   3   7      171.10      179.51     13.99 o 
 -10   3   7        7.23       -7.04      7.04 o 
  -9   3   7      853.55      849.75     22.80 o 
  -8   3   7      203.79      170.93      6.20 o 
  -7   3   7      824.31      836.50      9.83 o 
  -6   3   7       64.58       61.10      3.58 o 
  -5   3   7     1464.54     1368.89     14.86 o 
  -4   3   7      426.26      469.74      6.66 o 
  -3   3   7     1008.06     1072.73     12.65 o 
  -2   3   7     2790.33     2910.77     24.08 o 
  -1   3   7     1639.80     1619.05     14.96 o 
   0   3   7     1600.25     1602.21     12.82 o 
   1   3   7     2220.47     2068.34     14.75 o 
   2   3   7      921.91      928.62      8.49 o 
   3   3   7       17.69       36.16      2.39 o 
   4   3   7        5.57        5.57      1.70 o 
   5   3   7     3290.27     3489.89     26.48 o 
   6   3   7        4.17       10.86      4.32 o 
   7   3   7      250.82      271.46     20.51 o 
   8   3   7      185.51      179.44     15.26 o 
   9   3   7       21.14       15.99     14.33 o 
  10   3   7      125.17      137.18     22.45 o 
  11   3   7       49.44       65.78     19.63 o 
  12   3   7       42.96       20.52     15.73 o 
  13   3   7        1.36       11.19     19.06 o 
 -16   4   7      148.40       82.51     25.00 o 
 -15   4   7        6.89      -11.61     45.63 o 
 -14   4   7       70.87       64.14     21.91 o 
 -13   4   7        0.51      -12.75     14.50 o 
 -12   4   7     1052.07      975.84     39.15 o 
 -11   4   7     1597.78     1539.78     33.35 o 
 -10   4   7      125.71       91.72      7.27 o 
  -9   4   7       29.03       19.79      4.91 o 
  -8   4   7        1.22       -1.32      2.87 o 
  -7   4   7       38.01       47.51      3.39 o 
  -6   4   7     4384.40     4866.52     39.44 o 
  -5   4   7      503.33      542.07      8.68 o 
  -4   4   7     1828.30     2111.70     19.42 o 
  -3   4   7     1209.63     1380.30     15.74 o 
  -2   4   7      123.72      129.57      3.43 o 
  -1   4   7     9589.45    10103.64     78.67 o 
   0   4   7     1073.14     1093.95      9.84 o 
   1   4   7     2039.11     2610.57     25.18 o 
   2   4   7      596.40      601.26      6.18 o 
   3   4   7     4146.17     4403.93     29.04 o 
   4   4   7      585.91      561.25      8.88 o 
   5   4   7       10.20        4.54      2.40 o 
   6   4   7      244.38      231.04     10.32 o 
   7   4   7        1.59        6.04      8.32 o 
   8   4   7        8.55       13.04     10.22 o 
   9   4   7      214.62      221.40     20.93 o 
  10   4   7       28.47       27.55     20.82 o 
  11   4   7       51.37       90.50     20.31 o 
  12   4   7        9.49       11.83     17.49 o 
  13   4   7      135.59      201.02     28.64 o 
 -16   5   7        6.98      -18.92     18.92 o 
 -15   5   7       19.92       20.53     21.23 o 
 -14   5   7       38.16       37.88     21.65 o 
 -13   5   7       73.24       19.68     16.65 o 
 -12   5   7      595.81      573.09     34.00 o 
 -11   5   7      129.34      103.32     17.90 o 
 -10   5   7      381.42      366.73     25.69 o 
  -9   5   7       83.93       93.53     18.71 o 
  -8   5   7     1651.72     1646.25     26.61 o 
  -7   5   7      518.42      523.28     11.06 o 
  -6   5   7        6.33        4.42      2.38 o 
  -5   5   7     4161.69     4878.20     39.35 o 
  -4   5   7     1834.34     1866.93     17.32 o 
  -3   5   7    14118.71    15575.54    118.88 o 
  -2   5   7        0.89       -1.23      1.23 o 
  -1   5   7       61.87       90.37      3.09 o 
   0   5   7        0.38        1.91      1.33 o 
   1   5   7     9489.92     9885.02     56.35 o 
   2   5   7      187.69      213.97      4.63 o 
   3   5   7      117.68      100.01      3.41 o 
   4   5   7      416.22      403.96      6.62 o 
   5   5   7     1527.49     1747.84     21.11 o 
   6   5   7        2.82        6.35      4.37 o 
   7   5   7     1330.43     1327.68     32.56 o 
   8   5   7        4.19       20.98      9.05 o 
   9   5   7       74.60       75.15     12.88 o 
  10   5   7       75.71       74.06     27.75 o 
  11   5   7        1.28        5.87     15.82 o 
  12   5   7       10.40       -1.54     17.33 o 
  13   5   7       21.09       14.05     18.04 o 
 -16   6   7        6.27       18.98     20.30 o 
 -15   6   7        2.16      -11.38     20.76 o 
 -14   6   7        5.88       17.81     21.76 o 
 -13   6   7       52.46      104.83     24.94 o 
 -12   6   7      140.86      129.47     27.61 o 
 -11   6   7      630.57      618.33     32.37 o 
 -10   6   7      158.09      130.62     17.57 o 
  -9   6   7       26.08       30.32      9.19 o 
  -8   6   7      145.03      185.67     10.26 o 
  -7   6   7      220.46      242.06     12.28 o 
  -6   6   7      336.76      371.69      8.79 o 
  -5   6   7     1489.90     1539.86     14.98 o 
  -4   6   7        1.98        0.69      1.83 o 
  -3   6   7     2846.30     3004.51     26.49 o 
  -2   6   7     1398.09     1614.67     13.38 o 
  -1   6   7     4233.73     4306.32     27.25 o 
   0   6   7        5.77        1.45      1.21 o 
   1   6   7     2766.47     3174.37     21.08 o 
   2   6   7      586.41      609.47      7.10 o 
   3   6   7     3882.08     3975.60     26.21 o 
   4   6   7      343.29      393.73      6.45 o 
   5   6   7      149.20      177.94      6.75 o 
   6   6   7      439.23      438.03     13.14 o 
   7   6   7       14.00       -0.40      7.79 o 
   8   6   7      465.43      478.19     22.95 o 
   9   6   7     1558.01     1553.16     43.56 o 
  10   6   7      131.43      172.32     27.90 o 
  11   6   7        0.29      -14.67     14.67 o 
  12   6   7       56.14       45.17     20.02 o 
  13   6   7      114.62      106.70     23.25 o 
 -15   7   7       13.84       37.89     24.02 o 
 -14   7   7      326.77      276.99     34.96 o 
 -13   7   7      314.94      311.44     35.22 o 
 -12   7   7      169.41      122.85     23.16 o 
 -11   7   7      121.11      141.43     19.79 o 
 -10   7   7        0.02        6.32     11.55 o 
  -9   7   7      243.44      279.92     17.56 o 
  -8   7   7     1329.49     1344.15     27.99 o 
  -7   7   7      736.04      780.72     15.47 o 
  -6   7   7     1218.64     1233.28     15.71 o 
  -5   7   7       31.48       17.89      2.18 o 
  -4   7   7       26.91       11.63      2.14 o 
  -3   7   7     6191.33     6569.15     49.51 o 
  -2   7   7       87.50      100.84      3.22 o 
  -1   7   7       43.58       34.69      1.83 o 
   0   7   7      107.78      102.68      2.94 o 
   1   7   7       76.55      113.74      3.44 o 
   2   7   7       14.54       14.69      2.13 o 
   3   7   7       52.34       57.87      2.82 o 
   4   7   7     1063.57     1055.18     10.87 o 
   5   7   7       49.68       51.53      4.41 o 
   6   7   7      468.21      481.96     20.16 o 
   7   7   7       40.40       53.11     10.31 o 
   8   7   7       78.79       90.26     16.57 o 
   9   7   7      324.96      366.90     27.17 o 
  10   7   7       12.51        3.19     13.15 o 
  11   7   7        2.85       -1.35     15.60 o 
  12   7   7       25.09       55.35     39.72 o 
  13   7   7        1.75      -13.61     16.52 o 
 -15   8   7       15.48      -30.96     34.02 o 
 -14   8   7      110.17      120.38     28.14 o 
 -13   8   7      291.18      290.58     35.60 o 
 -12   8   7      406.70      497.87     33.84 o 
 -11   8   7      388.58      348.86     27.51 o 
 -10   8   7     1227.08     1198.22     41.64 o 
  -9   8   7      240.57      221.56     14.22 o 
  -8   8   7      104.22      138.07     12.33 o 
  -7   8   7      311.11      328.00      8.52 o 
  -6   8   7      378.06      358.04      9.19 o 
  -5   8   7      364.37      396.04      6.85 o 
  -4   8   7       18.59       17.35      2.15 o 
  -3   8   7    11975.06    13406.11     95.12 o 
  -2   8   7      729.46      685.86      7.96 o 
  -1   8   7     7465.55     8457.98     47.78 o 
   0   8   7     1001.09     1105.85      9.39 o 
   1   8   7    13238.80    14371.47     89.32 o 
   2   8   7      940.23      931.11     10.65 o 
   3   8   7      479.32      573.62      7.70 o 
   4   8   7        1.84        1.45      1.88 o 
   5   8   7       59.40       74.04      4.70 o 
   6   8   7       25.48       24.41      7.08 o 
   7   8   7        0.05       -5.18      5.18 o 
   8   8   7       37.67       23.09     21.67 o 
   9   8   7     1725.11     1720.23     41.82 o 
  10   8   7       14.57      -18.33     18.33 o 
  11   8   7       90.82       76.59     20.02 o 
  12   8   7       30.23       59.97     20.72 o 
  13   8   7      108.82      114.99     23.36 o 
 -15   9   7       17.33       37.29     24.87 o 
 -14   9   7       81.92      100.76     49.36 o 
 -13   9   7       23.49       28.82     22.59 o 
 -12   9   7       49.37       30.45     20.32 o 
 -11   9   7       36.32       30.34     15.43 o 
 -10   9   7        1.15        4.32      8.87 o 
  -9   9   7      655.80      718.62     21.85 o 
  -8   9   7       41.81       21.00      8.17 o 
  -7   9   7      242.20      280.14     11.74 o 
  -6   9   7       14.27       15.00      3.69 o 
  -5   9   7      919.39      844.51     10.97 o 
  -4   9   7     1369.47     1425.39     15.77 o 
  -3   9   7     4183.33     4685.05     42.01 o 
  -2   9   7        0.78       -1.35      1.57 o 
  -1   9   7     4737.87     5461.28     31.70 o 
   0   9   7     1238.73     1211.31     10.12 o 
   1   9   7     1466.40     1578.81     12.98 o 
   2   9   7       17.97       26.72      2.52 o 
   3   9   7        5.72       15.37      2.36 o 
   4   9   7      388.34      376.43      7.55 o 
   5   9   7      948.60      885.70     14.06 o 
   6   9   7       91.81       85.06      7.43 o 
   7   9   7       11.82        3.98      5.91 o 
   8   9   7      341.80      350.07     22.47 o 
   9   9   7      301.20      300.57     20.99 o 
  10   9   7       12.29       14.47     16.69 o 
  11   9   7     1431.28     1339.57     45.24 o 
  12   9   7        8.17       22.24     17.73 o 
  13   9   7        1.58       13.76     25.12 o 
 -15  10   7        6.36       -7.53     22.85 o 
 -14  10   7       25.86       27.11     25.01 o 
 -13  10   7      142.56      154.14     30.69 o 
 -12  10   7       87.13      102.54     25.85 o 
 -11  10   7      355.30      344.78     28.49 o 
 -10  10   7      245.85      262.44     16.79 o 
  -9  10   7      262.74      281.08     18.91 o 
  -8  10   7      151.77      191.04     15.50 o 
  -7  10   7      367.65      382.61     15.75 o 
  -6  10   7       75.58       77.81      7.23 o 
  -5  10   7      364.07      317.16      7.41 o 
  -4  10   7        2.23        2.77      2.35 o 
  -3  10   7      559.21      717.33      8.71 o 
  -2  10   7     1283.78     1283.80     12.03 o 
  -1  10   7        8.24       16.98      2.09 o 
   0  10   7      419.31      457.08      5.52 o 
   1  10   7     6840.01     7292.35     47.39 o 
   2  10   7     1429.54     1486.94     14.61 o 
   3  10   7       17.74       14.82      2.65 o 
   4  10   7       21.24       27.19      3.34 o 
   5  10   7        0.09        6.14      3.43 o 
   6  10   7      176.41      149.86      9.47 o 
   7  10   7      672.98      629.72     21.34 o 
   8  10   7       43.59       88.37     13.55 o 
   9  10   7     1544.67     1501.26     39.34 o 
  10  10   7      323.91      389.00     24.22 o 
  11  10   7      719.64      764.33     35.52 o 
  12  10   7        0.06       -2.15     27.33 o 
  13  10   7        7.59       25.09     16.60 o 
 -15  11   7        3.83        4.12     35.31 o 
 -14  11   7      162.83      216.21     36.06 o 
 -13  11   7      179.38      111.18     28.98 o 
 -12  11   7        4.39       -8.13     18.86 o 
 -11  11   7      474.94      489.49     43.37 o 
 -10  11   7      426.56      491.85     21.04 o 
  -9  11   7      172.65      165.82     15.07 o 
  -8  11   7      232.96      213.04     16.35 o 
  -7  11   7     1063.98     1063.80     22.42 o 
  -6  11   7      337.83      338.01     12.83 o 
  -5  11   7        5.78        1.60      2.76 o 
  -4  11   7        6.69       12.40      2.85 o 
  -3  11   7      524.39      536.98      7.64 o 
  -2  11   7      128.72      143.19      4.25 o 
  -1  11   7     1114.00     1402.44     12.79 o 
   0  11   7      133.30      126.68      3.23 o 
   1  11   7       18.49       36.57      2.86 o 
   2  11   7       18.90       18.15      3.58 o 
   3  11   7     5918.24     6215.27     47.94 o 
   4  11   7       12.76        7.82      2.83 o 
   5  11   7      397.97      422.97     10.86 o 
   6  11   7       27.94       36.97      6.00 o 
   7  11   7      389.19      350.10     26.41 o 
   8  11   7      210.97      237.88     18.46 o 
   9  11   7      188.66      224.24     20.82 o 
  10  11   7      327.33      391.68     23.96 o 
  11  11   7      380.16      403.13     39.11 o 
  12  11   7       90.04      111.45     20.67 o 
  13  11   7       73.48       79.02     44.29 o 
 -15  12   7       54.66       58.76     50.85 o 
 -14  12   7       28.02       33.64     60.19 o 
 -13  12   7        9.99       57.69     28.18 o 
 -12  12   7        2.37       -7.85     19.99 o 
 -11  12   7       76.29       43.72     23.45 o 
 -10  12   7       45.57       50.43     10.63 o 
  -9  12   7      200.88      218.02     18.16 o 
  -8  12   7       40.56       16.02     10.59 o 
  -7  12   7     1433.66     1357.37     29.18 o 
  -6  12   7     1703.12     1630.96     27.22 o 
  -5  12   7      389.35      368.03      8.58 o 
  -4  12   7       62.84       68.06      4.77 o 
  -3  12   7     4791.90     4578.75     34.83 o 
  -2  12   7      127.84      138.68      4.52 o 
  -1  12   7      126.68      179.66      5.01 o 
   0  12   7        5.20        3.07      1.35 o 
   1  12   7       88.93      102.69      4.09 o 
   2  12   7        1.16        1.48      2.29 o 
   3  12   7     1738.15     1908.82     20.06 o 
   4  12   7      549.21      565.01     10.82 o 
   5  12   7      437.06      446.40     12.74 o 
   6  12   7      111.28      135.37     10.33 o 
   7  12   7      128.85      142.43     14.91 o 
   8  12   7       28.98       16.72     11.52 o 
   9  12   7       38.41       38.14     12.12 o 
  10  12   7      131.14      153.45     17.40 o 
  11  12   7      154.37      109.60     18.15 o 
  12  12   7       20.17       54.15     13.80 o 
 -15  13   7        0.34      -16.44     25.08 o 
 -14  13   7       39.99       39.99     27.12 o 
 -13  13   7       25.36      -26.31     30.37 o 
 -12  13   7       15.66       17.09     42.38 o 
 -11  13   7       13.22       18.87     20.05 o 
 -10  13   7      112.37      134.32     13.86 o 
  -9  13   7      236.77      224.15     18.73 o 
  -8  13   7      119.80       94.48     13.34 o 
  -7  13   7       14.07        8.85      6.80 o 
  -6  13   7       48.09       48.48      5.31 o 
  -5  13   7    13059.43    12652.78    102.85 o 
  -4  13   7       98.18      107.10      4.29 o 
  -3  13   7     2292.77     2179.72     19.15 o 
  -2  13   7       14.55       11.18      2.57 o 
  -1  13   7      596.41      704.99      9.61 o 
   0  13   7       86.81       67.70      3.22 o 
   1  13   7     1572.73     1564.90     15.62 o 
   2  13   7      699.28      721.00     11.61 o 
   3  13   7     1224.50     1225.51     16.00 o 
   4  13   7       54.11       57.93      6.06 o 
   5  13   7      193.08      176.19      9.91 o 
   6  13   7        0.45        1.36      5.60 o 
   7  13   7      779.01      836.82     28.50 o 
   8  13   7      102.54      110.76     14.23 o 
   9  13   7       35.70       69.45     13.53 o 
  10  13   7        0.25        8.91     18.39 o 
  11  13   7       22.82       20.15     29.91 o 
  12  13   7      134.82      199.27     42.37 o 
 -14  14   7      167.33      149.30     34.98 o 
 -13  14   7       15.12       38.31     26.56 o 
 -12  14   7       32.55       14.36     42.25 o 
 -11  14   7       23.28       57.83     17.96 o 
 -10  14   7      381.17      409.56     24.87 o 
  -9  14   7      220.74      222.02     18.78 o 
  -8  14   7       22.00       36.40     10.23 o 
  -7  14   7      146.79      155.82     14.33 o 
  -6  14   7       14.52       16.43      4.68 o 
  -5  14   7       57.88       71.78      7.24 o 
  -4  14   7        2.80        1.10      2.79 o 
  -3  14   7      697.39      563.69     11.63 o 
  -2  14   7      205.05      167.15      5.31 o 
  -1  14   7     1314.31     1385.27     14.81 o 
   0  14   7       10.22        8.99      2.23 o 
   1  14   7     1880.16     1671.85     18.61 o 
   2  14   7       14.90       14.27      3.64 o 
   3  14   7       37.10       17.75      3.75 o 
   4  14   7      211.94      220.89     11.91 o 
   5  14   7      352.56      327.49     27.39 o 
   6  14   7        0.01        0.44      5.52 o 
   7  14   7        2.88        8.15      9.75 o 
   8  14   7      195.10      231.14     22.12 o 
   9  14   7       28.20       23.64     11.36 o 
  10  14   7       86.39       95.17     14.88 o 
  11  14   7      111.96      117.11     17.18 o 
  12  14   7       44.33       21.91     25.95 o 
 -14  15   7       91.36       39.34     29.35 o 
 -13  15   7        5.01      -25.39     25.39 o 
 -12  15   7      278.96      151.88     34.91 o 
 -11  15   7      171.74      179.16     19.33 o 
 -10  15   7        4.41       25.90     11.48 o 
  -9  15   7      116.60       45.94     18.81 o 
  -8  15   7      501.52      540.61     25.68 o 
  -7  15   7       18.81       23.31      9.43 o 
  -6  15   7       12.04       -2.18      8.09 o 
  -5  15   7     7605.89     7167.27     72.31 o 
  -4  15   7     1469.78     1439.85     19.45 o 
  -3  15   7     7181.53     6716.69     54.05 o 
  -2  15   7      134.67      130.51      7.00 o 
  -1  15   7        1.53        0.27      2.05 o 
   0  15   7       31.73       23.94      3.02 o 
   1  15   7        4.82        0.29      2.37 o 
   2  15   7      138.30      133.72      6.37 o 
   3  15   7      175.93      194.79      8.35 o 
   4  15   7        5.70        6.67      5.20 o 
   5  15   7      199.34      212.63     13.32 o 
   6  15   7        0.76        7.30     24.15 o 
   7  15   7       32.87       16.03     10.90 o 
   8  15   7        0.06       -7.55      9.48 o 
   9  15   7        0.49        1.12     10.42 o 
  10  15   7        0.10        4.03     10.16 o 
  11  15   7       71.60      101.38     15.38 o 
  12  15   7       35.18       17.24     29.66 o 
 -14  16   7        6.95        2.42     26.18 o 
 -13  16   7       41.36       44.80     27.83 o 
 -12  16   7       19.90      -35.00     36.13 o 
 -11  16   7       48.72       42.25     14.13 o 
 -10  16   7       71.14       92.26     15.26 o 
  -9  16   7        3.92       -6.04      9.32 o 
  -8  16   7      323.54      330.74     22.67 o 
  -7  16   7      387.91      376.96     30.12 o 
  -6  16   7       59.75       46.14      9.53 o 
  -5  16   7     2252.40     2201.00     37.62 o 
  -4  16   7     2035.51     1883.36     22.40 o 
  -3  16   7     1636.91     1676.13     20.05 o 
  -2  16   7       86.06       83.64      5.60 o 
  -1  16   7       93.18       81.34      4.77 o 
   0  16   7        4.43       -0.37      2.78 o 
   1  16   7        0.01       -2.96      2.96 o 
   2  16   7       48.95       40.62      4.87 o 
   3  16   7       44.55       14.41      4.27 o 
   4  16   7       21.85       25.73      6.58 o 
   5  16   7        2.04        6.94      9.66 o 
   6  16   7      113.21      105.53     22.01 o 
   7  16   7       58.43       46.78     12.78 o 
   8  16   7        0.02        1.45     10.41 o 
   9  16   7       39.29       44.21     13.50 o 
  10  16   7       21.12       48.38     18.25 o 
  11  16   7      163.00      187.00     27.30 o 
 -14  17   7       32.28       38.60     30.17 o 
 -13  17   7       23.06       20.33     27.41 o 
 -12  17   7        0.18       17.33     25.83 o 
 -11  17   7      869.30      902.91     35.25 o 
 -10  17   7      212.97      225.68     21.26 o 
  -9  17   7       15.98       11.39     10.39 o 
  -8  17   7       44.07       69.76     13.75 o 
  -7  17   7      917.96      908.33     25.31 o 
  -6  17   7      295.57      277.87     11.56 o 
  -5  17   7      818.17      739.87     23.70 o 
  -4  17   7      307.80      306.12     10.01 o 
  -3  17   7     1512.31     1478.73     19.28 o 
  -2  17   7      176.57      133.03      7.30 o 
  -1  17   7     1268.20     1112.77     16.35 o 
   0  17   7      259.00      243.10      9.84 o 
   1  17   7      720.44      642.84     13.13 o 
   2  17   7      202.16      165.94      7.90 o 
   3  17   7      372.53      369.60     11.30 o 
   4  17   7       75.66       66.58     12.22 o 
   5  17   7      104.19       92.73     14.71 o 
   6  17   7       90.89       47.62     19.41 o 
   7  17   7      166.17      213.28     20.36 o 
   8  17   7       21.39       22.31     26.11 o 
   9  17   7      125.65      159.57     18.17 o 
  10  17   7       24.62       23.45     12.11 o 
  11  17   7        2.12       53.68     23.01 o 
 -13  18   7       25.51       53.92     31.05 o 
 -12  18   7      394.74      444.13     49.20 o 
 -11  18   7      865.64      868.04     35.09 o 
 -10  18   7       75.66       36.17     19.23 o 
  -9  18   7        3.87        4.20     11.78 o 
  -8  18   7       15.82        8.59     10.73 o 
  -7  18   7      839.02      766.93     22.20 o 
  -6  18   7       52.33       45.42     10.84 o 
  -5  18   7      294.42      281.63     15.21 o 
  -4  18   7       92.36      104.40      7.92 o 
  -3  18   7      527.53      457.14     11.11 o 
  -2  18   7      136.03      122.91      7.10 o 
  -1  18   7     1798.52     1552.12     21.42 o 
   0  18   7       34.53       33.77      5.15 o 
   1  18   7       86.81       73.31      6.41 o 
   2  18   7      339.83      337.05     12.73 o 
   3  18   7      239.61      250.06     12.38 o 
   4  18   7        0.34       -4.76     11.15 o 
   5  18   7       17.43       21.70     10.76 o 
   6  18   7      196.93      276.83     31.46 o 
   7  18   7        7.39       15.85     11.65 o 
   8  18   7        5.42       -3.10     17.62 o 
   9  18   7        4.28        1.44     20.64 o 
  10  18   7       44.95       49.32     16.06 o 
  11  18   7      105.93       86.45     26.52 o 
 -13  19   7       54.68       40.56     29.69 o 
 -12  19   7      163.08      174.67     22.71 o 
 -11  19   7      210.91      218.72     33.83 o 
 -10  19   7       52.24       53.39     16.51 o 
  -9  19   7      137.42      166.86     22.12 o 
  -8  19   7       62.75       67.50     15.42 o 
  -7  19   7       21.06       20.72      7.21 o 
  -6  19   7        3.95       -1.81      8.31 o 
  -5  19   7        0.99        0.90     11.87 o 
  -4  19   7      369.15      353.58     15.63 o 
  -3  19   7      509.05      450.87     11.44 o 
  -2  19   7      490.72      482.42     14.06 o 
  -1  19   7     1822.08     1695.38     23.13 o 
   0  19   7      175.67      167.56      8.90 o 
   1  19   7     1024.62      872.92     18.70 o 
   2  19   7      130.49      118.59      8.75 o 
   3  19   7     1051.53     1048.22     24.46 o 
   4  19   7        0.12       -3.08      9.51 o 
   5  19   7      445.98      494.52     28.18 o 
   6  19   7      205.10      221.49     46.81 o 
   7  19   7      106.11      132.45     18.18 o 
   8  19   7       42.79       33.15     13.33 o 
   9  19   7      762.55      734.88     32.31 o 
  10  19   7        6.77       27.13     10.55 o 
  11  19   7       43.96       75.78     25.31 o 
 -13  20   7       23.47       27.09     36.29 o 
 -12  20   7        3.19       -6.29     14.49 o 
 -11  20   7      194.12      208.43     25.06 o 
 -10  20   7      296.38      306.72     36.67 o 
  -9  20   7        1.42       -5.04     11.73 o 
  -8  20   7      330.52      327.13     27.55 o 
  -7  20   7      390.01      386.75     18.32 o 
  -6  20   7       26.75       18.33      8.56 o 
  -5  20   7      123.07      124.46     13.26 o 
  -4  20   7       25.19       10.36      8.62 o 
  -3  20   7      964.43      864.73     17.70 o 
  -2  20   7        4.09        6.65      4.95 o 
  -1  20   7      491.40      429.14     15.00 o 
   0  20   7        1.49        0.30      5.40 o 
   1  20   7      645.53      581.58     18.41 o 
   2  20   7      135.21      138.12     10.49 o 
   3  20   7      497.74      456.99     17.61 o 
   4  20   7      170.92      187.33     22.45 o 
   5  20   7      410.90      333.33     30.97 o 
   6  20   7       96.98       95.51     24.17 o 
   7  20   7        7.81        8.13     11.78 o 
   8  20   7       42.59       47.70     14.31 o 
   9  20   7       94.59      100.58     16.78 o 
  10  20   7       12.80       25.63     21.95 o 
 -12  21   7        2.58        1.10     16.46 o 
 -11  21   7       53.02       49.75     15.25 o 
 -10  21   7      211.56      185.01     24.81 o 
  -9  21   7       33.12       31.74     14.82 o 
  -8  21   7       18.15       19.02     13.88 o 
  -7  21   7       80.39       61.00      9.97 o 
  -6  21   7       61.77       69.14     11.23 o 
  -5  21   7       29.49       37.23      8.93 o 
  -4  21   7       14.37        0.08      7.09 o 
  -3  21   7      257.57      274.56     12.73 o 
  -2  21   7      118.40      118.58      9.96 o 
  -1  21   7       19.26       23.79      6.87 o 
   0  21   7      257.61      237.35     12.47 o 
   1  21   7      114.73      142.39     14.99 o 
   2  21   7      147.74      121.28     10.22 o 
   3  21   7      193.04      149.09     17.87 o 
   4  21   7       68.49       75.58     15.20 o 
   5  21   7      357.04      351.45     26.29 o 
   6  21   7      225.29      229.51     32.12 o 
   7  21   7        6.62       -0.46     12.06 o 
   8  21   7        4.48        2.38     11.84 o 
   9  21   7      203.40      174.51     19.15 o 
  10  21   7       27.00       14.00     21.37 o 
 -12  22   7       29.03       14.36     18.12 o 
 -11  22   7      135.36      131.00     29.93 o 
 -10  22   7       36.34       63.75     19.92 o 
  -9  22   7       11.34        9.02     14.66 o 
  -8  22   7      193.65      173.50     27.78 o 
  -7  22   7      291.40      280.43     17.85 o 
  -6  22   7        0.10        2.23      7.83 o 
  -5  22   7       63.17       76.25     13.29 o 
  -4  22   7       38.07       32.71     11.14 o 
  -3  22   7       43.13       49.66      9.34 o 
  -2  22   7       92.00       66.55      8.20 o 
  -1  22   7     1010.32      979.17     23.09 o 
   0  22   7       33.63       43.58      7.31 o 
   1  22   7      132.24      120.22      9.84 o 
   2  22   7       35.79       39.48      7.43 o 
   3  22   7        0.41        1.75      7.64 o 
   4  22   7      104.48       86.88     15.96 o 
   5  22   7       44.40       55.42     14.98 o 
   6  22   7        3.71       19.47     15.42 o 
   7  22   7       28.44       19.36     12.77 o 
   8  22   7       16.22       20.39     12.99 o 
   9  22   7       12.28        2.13     13.83 o 
  10  22   7      289.89      314.24     45.77 o 
 -11  23   7      192.67      191.62     23.46 o 
 -10  23   7       66.34       66.25     16.34 o 
  -9  23   7      249.39      208.29     21.85 o 
  -8  23   7       32.44       24.82     12.47 o 
  -7  23   7       29.26       35.08      9.11 o 
  -6  23   7       87.95       85.18     11.89 o 
  -5  23   7      203.83      247.33     20.56 o 
  -4  23   7      458.00      517.79     28.67 o 
  -3  23   7      489.64      440.14     18.21 o 
  -2  23   7       67.90       75.77     10.27 o 
  -1  23   7       56.71       46.99      8.41 o 
   0  23   7        9.81       12.24      6.19 o 
   1  23   7        6.76        7.20      6.43 o 
   2  23   7        3.52        4.68      6.14 o 
   3  23   7      308.28      245.47     23.05 o 
   4  23   7        0.99       25.63     12.72 o 
   5  23   7      126.93      142.70     18.94 o 
   6  23   7        2.25        6.78     10.02 o 
   7  23   7        4.13       18.39     13.00 o 
   8  23   7        3.72       -4.34     14.62 o 
   9  23   7       16.96       20.10     12.35 o 
 -11  24   7       24.48       13.66     21.79 o 
 -10  24   7       36.04       13.08     14.32 o 
  -9  24   7        0.36        5.28     12.72 o 
  -8  24   7        0.43       -1.31     17.25 o 
  -7  24   7        7.60       20.41      8.79 o 
  -6  24   7       36.51       39.58     10.34 o 
  -5  24   7        1.02       -5.71      6.68 o 
  -4  24   7       48.90       64.94     11.72 o 
  -3  24   7      617.71      683.03     22.13 o 
  -2  24   7        0.15        1.27      7.46 o 
  -1  24   7       83.02       81.67     10.31 o 
   0  24   7        2.87        3.43      5.93 o 
   1  24   7        3.58       19.39      6.98 o 
   2  24   7        5.05       -3.15      6.72 o 
   3  24   7      467.89      421.82     29.28 o 
   4  24   7      257.39      215.59     21.99 o 
   5  24   7        9.82       19.12     12.70 o 
   6  24   7        2.85        5.77     11.29 o 
   7  24   7       12.31       19.59     13.62 o 
   8  24   7       91.22       86.81     16.65 o 
   9  24   7      105.71       80.87     14.73 o 
 -10  25   7      222.24      189.47     23.14 o 
  -9  25   7       24.90       11.82     13.60 o 
  -8  25   7       13.03        4.77     12.50 o 
  -7  25   7       71.37       78.85     11.64 o 
  -6  25   7      124.75      139.60     16.51 o 
  -5  25   7     1460.73     1542.06     44.09 o 
  -4  25   7      283.14      342.33     20.64 o 
  -3  25   7       66.96       71.31     12.43 o 
  -2  25   7       64.21       63.50     10.55 o 
  -1  25   7       26.89        9.69     10.52 o 
   0  25   7      106.90      141.70     25.23 o 
   1  25   7        2.90       12.67      6.70 o 
   2  25   7       98.66       87.23     10.69 o 
   3  25   7        1.50        5.15     12.98 o 
   4  25   7        0.12       -1.13     15.79 o 
   5  25   7     1911.60     1932.33     56.35 o 
   6  25   7       96.90       78.03     16.02 o 
   7  25   7      169.07      111.03     21.39 o 
   8  25   7      201.62      231.62     23.64 o 
 -10  26   7       38.71       21.26     19.29 o 
  -9  26   7       49.56       67.34     17.88 o 
  -8  26   7        3.73        8.25     12.41 o 
  -7  26   7        5.63        6.86     10.92 o 
  -6  26   7      269.20      281.62     19.88 o 
  -5  26   7       40.25       52.17     11.05 o 
  -4  26   7      797.72      858.09     28.53 o 
  -3  26   7     1063.95     1210.50     44.45 o 
  -2  26   7      289.40      287.94     17.94 o 
  -1  26   7      127.14      141.39     13.67 o 
   0  26   7      148.17      144.85     13.63 o 
   1  26   7        8.62        2.99      7.26 o 
   2  26   7       96.34      101.12     15.10 o 
   3  26   7     1141.89     1169.72     43.54 o 
   4  26   7      277.94      261.65     25.20 o 
   5  26   7      318.31      303.36     27.09 o 
   6  26   7       81.68       97.41     17.96 o 
   7  26   7      136.17      102.33     18.40 o 
   8  26   7       69.14      100.48     38.85 o 
  -9  27   7        3.51        5.58     15.77 o 
  -8  27   7       17.19       13.77     13.89 o 
  -7  27   7        2.55       12.59     11.27 o 
  -6  27   7        9.19        1.55     12.13 o 
  -5  27   7       69.01       65.90     12.27 o 
  -4  27   7       38.30       23.09     11.36 o 
  -3  27   7      451.73      525.92     26.45 o 
  -2  27   7        2.30       -1.49      8.78 o 
  -1  27   7      203.69      209.32     15.79 o 
   0  27   7       84.75       99.60     16.61 o 
   1  27   7        1.83        1.37      7.74 o 
   2  27   7       61.74       61.08     12.88 o 
   3  27   7        5.92        1.14     12.52 o 
   4  27   7        7.15      -13.19     19.91 o 
   5  27   7      476.12      520.43     33.40 o 
   6  27   7      138.34      163.35     21.63 o 
   7  27   7      699.13      681.39     43.58 o 
  -9  28   7        0.03        9.62     17.34 o 
  -8  28   7        1.43        7.14     16.02 o 
  -7  28   7      166.59      178.42     16.67 o 
  -6  28   7        7.59        5.47     10.00 o 
  -5  28   7      123.58      117.75     17.81 o 
  -4  28   7       65.08       49.82     13.20 o 
  -3  28   7       84.72       81.74     13.56 o 
  -2  28   7       46.71       55.21     15.39 o 
  -1  28   7      232.21      256.03     17.91 o 
   0  28   7       36.11       17.36     10.21 o 
   1  28   7       53.54       34.89     11.31 o 
   2  28   7       99.99      115.02     17.36 o 
   3  28   7      519.12      541.00     34.31 o 
   4  28   7      275.07      276.19     32.71 o 
   5  28   7       13.97       29.81     16.53 o 
   6  28   7      116.62      124.97     20.24 o 
  -8  29   7      211.12      232.46     31.69 o 
  -7  29   7       51.64       59.17     15.89 o 
  -6  29   7       49.76       50.93     13.74 o 
  -5  29   7      138.09      116.82     16.87 o 
  -4  29   7      117.11      115.02     16.66 o 
  -3  29   7      206.60      177.32     17.50 o 
  -2  29   7       39.47       37.52     13.37 o 
  -1  29   7       42.32       28.10     11.23 o 
   0  29   7      103.28      114.94     13.82 o 
   1  29   7      207.77      248.87     37.82 o 
   2  29   7      149.75      135.44     21.70 o 
   3  29   7       13.72       19.74     16.08 o 
   4  29   7       26.12       39.73     23.56 o 
   5  29   7       36.08       64.36     17.75 o 
  -7  30   7       49.24       47.43     14.53 o 
  -6  30   7       11.51        2.84     13.16 o 
  -5  30   7       23.60        1.34     11.49 o 
  -4  30   7        0.22        1.28     11.57 o 
  -3  30   7       11.99        8.14     12.31 o 
  -2  30   7       60.24       73.65     17.26 o 
  -1  30   7       55.63       50.38     12.31 o 
   0  30   7        1.71        2.97      9.89 o 
   1  30   7       83.44       76.42     25.49 o 
   2  30   7        8.08       25.80     14.27 o 
   3  30   7       23.92       33.78     15.28 o 
   4  30   7      130.65      125.96     20.96 o 
  -6  31   7       27.08      -13.85     16.16 o 
  -5  31   7        0.41       -6.35     13.10 o 
  -4  31   7       22.42        4.29     17.80 o 
  -3  31   7       79.01       84.61     16.47 o 
  -2  31   7        1.43       -9.07     11.14 o 
  -1  31   7        0.47        7.56     10.81 o 
   0  31   7        7.17        7.48     11.25 o 
   1  31   7       77.69       69.66     18.81 o 
   2  31   7       43.85       50.48     16.63 o 
   3  31   7      425.28      433.21     45.92 o 
  -4  32   7      203.81      204.96     25.22 o 
  -3  32   7       70.71       88.16     19.42 o 
  -2  32   7        5.08       10.60     15.82 o 
  -1  32   7      315.71      387.63     33.49 o 
   0  32   7       14.13        6.72     11.59 o 
   1  32   7       25.66       58.44     31.07 o 
 -16   0   8        9.58       19.01     16.00 o 
 -15   0   8      524.76      500.37     33.13 o 
 -14   0   8      894.42      878.94     41.22 o 
 -13   0   8        2.32       23.19     15.98 o 
 -12   0   8     1175.05     1150.16     44.45 o 
 -11   0   8     1232.73     1358.60     80.39 o 
 -10   0   8      341.77      304.62     24.28 o 
  -9   0   8       18.07       20.40     13.36 o 
  -8   0   8     1822.16     1901.68     26.40 o 
  -7   0   8      455.70      457.32     15.01 o 
  -6   0   8     4193.28     4708.88     86.98 o 
  -5   0   8      956.60     1082.43     16.01 o 
  -4   0   8    12765.98    13638.22    154.93 o 
  -3   0   8     2076.38     2093.86     33.75 o 
  -2   0   8     2075.15     2322.40     34.21 o 
  -1   0   8      102.56       77.21      4.28 o 
   0   0   8     2325.77     2648.47     30.05 o 
   1   0   8     1287.93     1320.35     16.34 o 
   2   0   8     1205.14     1408.00     15.45 o 
   3   0   8        0.03       -0.22      1.68 o 
   4   0   8      556.42      535.28     10.51 o 
   5   0   8      756.53      739.29     23.77 o 
   6   0   8      311.04      368.73     15.55 o 
   7   0   8        0.20        2.74     10.12 o 
   8   0   8      102.76      175.26     30.90 o 
   9   0   8        0.12       34.14     21.85 o 
  10   0   8      408.78      453.87     51.33 o 
  11   0   8       25.20       84.33     31.68 o 
  12   0   8       29.19       19.99     27.54 o 
  13   0   8      129.99      114.85     36.42 o 
 -16   1   8       52.79       47.85     20.81 o 
 -15   1   8      231.57      240.44     18.14 o 
 -14   1   8      183.46      199.16     16.89 o 
 -13   1   8       54.79       39.12     11.82 o 
 -12   1   8        5.03        9.53      9.89 o 
 -11   1   8        8.94        7.04      9.03 o 
 -10   1   8      110.73      125.74     10.57 o 
  -9   1   8       39.33       42.26      4.67 o 
  -8   1   8      343.39      349.36     10.28 o 
  -7   1   8       79.37       74.70      4.40 o 
  -6   1   8     1556.19     1509.02     17.59 o 
  -5   1   8      210.26      187.49      5.85 o 
  -4   1   8     2238.83     2225.60     20.37 o 
  -3   1   8      166.63      177.39      3.81 o 
  -2   1   8     3585.02     3942.69     31.03 o 
  -1   1   8     2379.19     2571.05     23.27 o 
   0   1   8      324.28      334.17      4.98 o 
   1   1   8      660.16      593.14      6.21 o 
   2   1   8      326.83      322.78      4.52 o 
   3   1   8        3.94        8.16      1.60 o 
   4   1   8     2613.93     2689.56     21.32 o 
   5   1   8        3.23       13.49      3.05 o 
   6   1   8      567.75      611.71     14.93 o 
   7   1   8      113.49      123.72     10.94 o 
   8   1   8      249.95      270.58     20.52 o 
   9   1   8      109.62      152.05     30.78 o 
  10   1   8       54.07       85.13     20.43 o 
  11   1   8      141.32      164.41     46.53 o 
  12   1   8       52.17        4.47     17.86 o 
  13   1   8       34.64       13.12     20.46 o 
 -16   2   8      104.88      101.34     61.94 o 
 -15   2   8        9.74      -26.17     33.28 o 
 -14   2   8        2.12       -1.99     13.06 o 
 -13   2   8      319.91      345.86     19.64 o 
 -12   2   8       41.62       14.11      8.07 o 
 -11   2   8        5.72      -10.84     10.84 o 
 -10   2   8     2136.41     2163.80     41.97 o 
  -9   2   8      868.49      832.43     19.36 o 
  -8   2   8      538.15      550.28     11.58 o 
  -7   2   8     1006.61     1013.16     13.22 o 
  -6   2   8      107.16       71.13      5.32 o 
  -5   2   8        0.37        0.59      2.04 o 
  -4   2   8     2325.08     2655.50     30.37 o 
  -3   2   8       24.77       37.09      2.24 o 
  -2   2   8    16308.86    16490.83    125.20 o 
  -1   2   8      937.89      951.82     10.43 o 
   0   2   8      259.08      229.28      4.12 o 
   1   2   8      780.43      831.43      7.92 o 
   2   2   8     1448.69     1370.75     10.56 o 
   3   2   8        0.04        4.62      1.36 o 
   4   2   8     4194.58     4301.07     28.68 o 
   5   2   8      152.66      159.70      5.93 o 
   6   2   8      432.81      407.78     12.15 o 
   7   2   8      155.77      147.93     11.62 o 
   8   2   8       81.63       90.16     13.92 o 
   9   2   8        1.08       14.77     14.00 o 
  10   2   8      109.83       77.63     20.20 o 
  11   2   8       54.58       87.39     29.63 o 
  12   2   8       11.69       12.23     18.32 o 
  13   2   8        0.34       18.12     18.36 o 
 -16   3   8       90.00       86.83     57.91 o 
 -15   3   8       42.41       70.67     22.17 o 
 -14   3   8        5.49      -17.37     19.39 o 
 -13   3   8      243.66      270.13     35.00 o 
 -12   3   8       18.60       15.00     11.18 o 
 -11   3   8        2.84        6.19      8.06 o 
 -10   3   8      364.69      380.47     21.32 o 
  -9   3   8       89.49      113.02      8.09 o 
  -8   3   8      724.36      723.93     11.59 o 
  -7   3   8      330.87      343.25      6.21 o 
  -6   3   8      511.57      662.72      9.40 o 
  -5   3   8        4.27       -0.87      1.89 o 
  -4   3   8    42338.88    47219.95    347.93 o 
  -3   3   8      317.05      306.66      4.91 o 
  -2   3   8     2730.26     2696.92     21.64 o 
  -1   3   8      136.69      125.18      3.44 o 
   0   3   8      250.56      227.04      3.83 o 
   1   3   8     1290.51     1376.39     11.19 o 
   2   3   8     1882.26     1937.89     13.91 o 
   3   3   8      390.22      398.40      6.14 o 
   4   3   8        1.82        5.54      2.75 o 
   5   3   8      252.30      252.36      8.26 o 
   6   3   8      401.65      415.66     12.45 o 
   7   3   8        2.82       -5.56      8.51 o 
   8   3   8       25.32       44.18     10.42 o 
   9   3   8        0.19      -11.89     12.35 o 
  10   3   8       60.63       91.93     20.81 o 
  11   3   8      108.62      179.03     26.69 o 
  12   3   8       34.79       36.11     21.02 o 
  13   3   8       36.30       27.50     22.95 o 
 -16   4   8        1.64      -18.57     18.57 o 
 -15   4   8       78.51       85.26     50.66 o 
 -14   4   8      137.66      119.40     21.29 o 
 -13   4   8       31.81       13.09     15.62 o 
 -12   4   8       35.78       17.28     28.30 o 
 -11   4   8      387.91      348.80     27.00 o 
 -10   4   8       96.57      107.90     14.66 o 
  -9   4   8       28.31       31.74      5.87 o 
  -8   4   8      370.15      418.90      8.57 o 
  -7   4   8     1454.73     1424.38     15.17 o 
  -6   4   8     4062.16     4426.71     36.68 o 
  -5   4   8      965.54     1129.25     11.29 o 
  -4   4   8       17.65       26.19      2.20 o 
  -3   4   8     1658.79     1810.56     14.68 o 
  -2   4   8        9.09        4.54      1.47 o 
  -1   4   8      312.18      391.69      6.30 o 
   0   4   8      280.17      406.01      5.36 o 
   1   4   8      572.35      584.86      6.36 o 
   2   4   8     2267.90     2386.57     17.94 o 
   3   4   8        4.79        8.33      1.94 o 
   4   4   8      572.99      600.60      8.64 o 
   5   4   8      441.88      455.23     10.53 o 
   6   4   8      222.88      233.11     10.61 o 
   7   4   8       75.40       45.12     10.37 o 
   8   4   8      169.72      198.99     16.24 o 
   9   4   8       89.88      153.96     23.24 o 
  10   4   8       17.45       14.07     16.17 o 
  11   4   8       15.78        6.64     17.02 o 
  12   4   8       18.37       11.16     19.73 o 
  13   4   8       44.09       98.88     23.02 o 
 -16   5   8       38.43        4.94     20.51 o 
 -15   5   8       62.68       49.23     22.57 o 
 -14   5   8       20.62       13.03     19.83 o 
 -13   5   8        3.47       11.84     15.78 o 
 -12   5   8      324.50      287.30     25.94 o 
 -11   5   8      519.46      539.61     42.20 o 
 -10   5   8      222.30      224.39     21.29 o 
  -9   5   8     2431.92     2317.40     58.67 o 
  -8   5   8     1336.79     1297.88     21.07 o 
  -7   5   8      964.75      968.75     11.96 o 
  -6   5   8        2.03        1.72      2.04 o 
  -5   5   8      565.19      578.44      9.48 o 
  -4   5   8      339.12      425.97      7.00 o 
  -3   5   8     1037.63     1150.62     10.96 o 
  -2   5   8       69.92       96.61      3.29 o 
  -1   5   8      915.82      991.15      9.89 o 
   0   5   8     2767.38     2750.63     19.09 o 
   1   5   8       97.05      121.77      3.03 o 
   2   5   8      634.10      730.75      7.28 o 
   3   5   8      422.36      437.03      6.38 o 
   4   5   8     1175.30     1326.71     14.94 o 
   5   5   8       18.69       22.36      4.28 o 
   6   5   8     2274.15     2405.27     37.59 o 
   7   5   8      234.89      289.55     23.29 o 
   8   5   8       40.85       27.74     12.08 o 
   9   5   8      171.43      194.64     17.46 o 
  10   5   8      840.12      923.53     45.64 o 
  11   5   8       68.70       30.64     28.15 o 
  12   5   8      127.53      120.70     44.04 o 
  13   5   8       59.68       95.24     23.47 o 
 -16   6   8       59.67      -11.47     22.92 o 
 -15   6   8        9.75       -0.85     19.90 o 
 -14   6   8       76.20       93.37     25.54 o 
 -13   6   8      300.08      371.21     30.53 o 
 -12   6   8       45.09       25.97     14.47 o 
 -11   6   8       64.73       42.56     18.35 o 
 -10   6   8      243.38      226.71     21.27 o 
  -9   6   8      263.25      301.00     13.53 o 
  -8   6   8      230.78      276.57     11.71 o 
  -7   6   8       40.04       30.19      4.10 o 
  -6   6   8     3771.56     4021.10     33.26 o 
  -5   6   8      186.03      198.00      5.07 o 
  -4   6   8     5897.49     6923.50     51.88 o 
  -3   6   8      496.93      554.08      6.78 o 
  -2   6   8    24054.30    25955.08    162.28 o 
  -1   6   8       46.89       51.95      2.34 o 
   0   6   8     1994.68     2399.16     17.24 o 
   1   6   8      120.46      123.34      3.02 o 
   2   6   8       34.17       53.25      2.93 o 
   3   6   8      243.62      230.71      5.06 o 
   4   6   8     2857.40     2997.61     23.89 o 
   5   6   8       25.15       23.85      3.87 o 
   6   6   8      263.45      267.67     12.77 o 
   7   6   8     1110.24     1043.06     37.19 o 
   8   6   8     1059.35     1066.76     31.46 o 
   9   6   8       15.35       17.39     10.79 o 
  10   6   8       73.43       80.46     31.96 o 
  11   6   8      177.41      224.77     32.66 o 
  12   6   8      286.73      283.83     32.40 o 
  13   6   8        1.43      -10.59     17.78 o 
 -16   7   8       17.83       11.36     23.53 o 
 -15   7   8       56.29       31.44     23.47 o 
 -14   7   8        4.77       13.48     20.92 o 
 -13   7   8        0.58       -8.18     14.95 o 
 -12   7   8       51.24       44.92     16.79 o 
 -11   7   8      173.91      148.82     20.49 o 
 -10   7   8      605.54      580.91     38.00 o 
  -9   7   8       34.96       33.31      7.59 o 
  -8   7   8      808.72      878.18     24.42 o 
  -7   7   8      559.98      571.34     13.21 o 
  -6   7   8      160.97      166.03      5.01 o 
  -5   7   8       18.44       11.67      2.11 o 
  -4   7   8      933.88     1074.89     12.66 o 
  -3   7   8      566.37      642.11      7.49 o 
  -2   7   8     1126.39     1067.50     10.16 o 
  -1   7   8       21.79       31.27      1.90 o 
   0   7   8    12580.74    14064.80     75.20 o 
   1   7   8      529.43      569.08      6.23 o 
   2   7   8        0.18        0.65      1.68 o 
   3   7   8      101.76      123.90      4.31 o 
   4   7   8     2981.71     2975.57     23.94 o 
   5   7   8       28.15       36.73      4.53 o 
   6   7   8     3034.21     2984.26     37.47 o 
   7   7   8        1.86       -4.90     13.10 o 
   8   7   8     2497.38     2675.14     52.78 o 
   9   7   8      190.54      170.36     16.98 o 
  10   7   8      134.13      105.78     19.76 o 
  11   7   8       15.66       17.88     33.22 o 
  12   7   8       15.71      -13.65     17.35 o 
  13   7   8       96.96       96.76     36.10 o 
 -15   8   8        7.50       35.35     25.41 o 
 -14   8   8        2.70      -19.05     19.05 o 
 -13   8   8       27.13       49.37     23.07 o 
 -12   8   8      102.66       66.92     20.46 o 
 -11   8   8       75.88       58.09     16.33 o 
 -10   8   8      370.28      320.05     25.49 o 
  -9   8   8       58.93       66.36      9.52 o 
  -8   8   8       32.09       39.65     11.56 o 
  -7   8   8      146.85      161.06      9.78 o 
  -6   8   8      264.56      268.75      7.74 o 
  -5   8   8       26.23       29.22      2.71 o 
  -4   8   8        1.44        1.11      1.81 o 
  -3   8   8     1188.80     1321.27     12.16 o 
  -2   8   8     1081.32     1037.65     10.23 o 
  -1   8   8      265.23      341.29      4.72 o 
   0   8   8     1482.26     1466.07     11.60 o 
   1   8   8      704.54      731.13      8.26 o 
   2   8   8     2757.67     2605.25     21.26 o 
   3   8   8       82.43       83.04      3.64 o 
   4   8   8       63.54       30.33      2.99 o 
   5   8   8      867.31      816.20     24.29 o 
   6   8   8       94.03      110.80      9.56 o 
   7   8   8       47.48       52.94     10.99 o 
   8   8   8       61.38       58.58     12.23 o 
   9   8   8       85.80       79.98     17.34 o 
  10   8   8        0.02       -8.76     13.85 o 
  11   8   8       58.69       87.13     22.14 o 
  12   8   8      672.57      777.93     44.93 o 
  13   8   8        9.22       29.24     18.37 o 
 -15   9   8       17.81      -11.38     22.88 o 
 -14   9   8        2.55      -18.56     20.66 o 
 -13   9   8       10.16        6.52     27.40 o 
 -12   9   8       26.33        7.79     14.85 o 
 -11   9   8     1444.89     1441.63     48.12 o 
 -10   9   8       23.59       38.61     10.38 o 
  -9   9   8      144.48      129.47     12.04 o 
  -8   9   8        7.64       -0.59      6.62 o 
  -7   9   8        0.33       -3.95      3.95 o 
  -6   9   8     1033.84     1085.12     18.71 o 
  -5   9   8      114.47      130.14      5.17 o 
  -4   9   8      749.16      819.02     12.69 o 
  -3   9   8        3.78       14.20      1.90 o 
  -2   9   8     2855.78     3181.58     26.06 o 
  -1   9   8        2.57        3.14      1.36 o 
   0   9   8       80.67       74.55      2.69 o 
   1   9   8       48.47       53.68      2.68 o 
   2   9   8     6968.38     7132.23     48.72 o 
   3   9   8      148.79      182.45      5.78 o 
   4   9   8       85.95       85.83      4.46 o 
   5   9   8        0.84       -1.95      3.48 o 
   6   9   8      402.21      366.94     14.84 o 
   7   9   8      112.19      123.88     10.96 o 
   8   9   8      488.47      416.43     41.59 o 
   9   9   8      912.25     1029.65     33.62 o 
  10   9   8       60.19       26.59     14.58 o 
  11   9   8      403.07      458.05     62.72 o 
  12   9   8       52.80      105.22     36.05 o 
  13   9   8        4.90       27.19     17.89 o 
 -15  10   8        0.36        6.53     23.18 o 
 -14  10   8       97.44      107.93     28.82 o 
 -13  10   8      103.87       66.37     25.21 o 
 -12  10   8        5.92      -17.43     17.43 o 
 -11  10   8      291.58      262.40     25.61 o 
 -10  10   8      138.39      119.53     15.05 o 
  -9  10   8       19.75       16.96      7.77 o 
  -8  10   8      194.64      227.04     16.24 o 
  -7  10   8        0.48       -2.60      4.46 o 
  -6  10   8       73.22       77.78      3.75 o 
  -5  10   8      280.17      285.87      6.81 o 
  -4  10   8      890.46      899.62     13.58 o 
  -3  10   8       30.05       34.70      2.59 o 
  -2  10   8     5731.16     5938.13     39.42 o 
  -1  10   8      248.61      198.79      3.89 o 
   0  10   8     1523.78     1719.91     13.48 o 
   1  10   8      265.69      302.47      5.60 o 
   2  10   8     1689.28     1800.46     17.61 o 
   3  10   8      837.19      835.74     11.26 o 
   4  10   8       32.53       28.92      4.55 o 
   5  10   8       23.45       21.29      4.79 o 
   6  10   8      505.20      523.66     17.49 o 
   7  10   8       81.24      101.75     12.94 o 
   8  10   8     1850.98     1722.76     51.06 o 
   9  10   8      201.46      179.92     20.82 o 
  10  10   8      330.28      329.52     23.23 o 
  11  10   8      399.33      463.55     34.99 o 
  12  10   8      308.30      352.12     31.64 o 
 -15  11   8       75.17       66.90     29.72 o 
 -14  11   8        5.11      -21.07     21.07 o 
 -13  11   8       20.96        2.50     21.93 o 
 -12  11   8      212.72      223.59     33.57 o 
 -11  11   8      275.81      290.21     27.29 o 
 -10  11   8       51.74       67.49     11.57 o 
  -9  11   8        1.08       -4.22      8.27 o 
  -8  11   8      212.68      176.96     14.99 o 
  -7  11   8      761.93      746.48     18.68 o 
  -6  11   8     1962.76     1974.98     23.87 o 
  -5  11   8      364.19      316.87      7.25 o 
  -4  11   8       10.44        6.97      2.55 o 
  -3  11   8      234.32      237.20      5.37 o 
  -2  11   8      498.48      557.59      7.75 o 
  -1  11   8      335.52      332.55      6.05 o 
   0  11   8     6838.73     7033.36     40.63 o 
   1  11   8      100.05       93.71      4.48 o 
   2  11   8        2.48        1.92      2.31 o 
   3  11   8       44.86       53.88      4.89 o 
   4  11   8      165.56      172.70      6.89 o 
   5  11   8      162.82      148.62      8.65 o 
   6  11   8       27.26       32.24      7.16 o 
   7  11   8       24.82       15.72      9.43 o 
   8  11   8      193.42      188.50     17.53 o 
   9  11   8      127.77      104.99     15.58 o 
  10  11   8      323.69      277.69     21.95 o 
  11  11   8       67.08       42.34     15.63 o 
  12  11   8      148.98      154.26     23.90 o 
 -15  12   8       26.74      -12.45     24.80 o 
 -14  12   8       20.99       40.22     27.12 o 
 -13  12   8      234.15      243.85     46.71 o 
 -12  12   8       10.55        9.70     24.14 o 
 -11  12   8        1.28      -11.57     13.53 o 
 -10  12   8       15.21       21.25      9.30 o 
  -9  12   8     1247.40     1224.81     34.52 o 
  -8  12   8       13.71       13.69      8.24 o 
  -7  12   8      866.75      796.63     24.63 o 
  -6  12   8      298.80      230.93      8.35 o 
  -5  12   8     1260.99     1249.77     15.82 o 
  -4  12   8      990.06      886.34     11.28 o 
  -3  12   8       37.40       39.54      3.11 o 
  -2  12   8       86.05       86.92      3.87 o 
  -1  12   8       15.18       14.00      1.91 o 
   0  12   8     1166.99     1190.13     10.71 o 
   1  12   8        0.31       -2.23      2.23 o 
   2  12   8      381.51      411.37      8.26 o 
   3  12   8     2691.88     2664.82     26.50 o 
   4  12   8     2010.94     1978.09     26.33 o 
   5  12   8        0.31        7.35      5.50 o 
   6  12   8       26.25       27.18      9.91 o 
   7  12   8      283.15      274.67     25.02 o 
   8  12   8       48.86       42.45     11.92 o 
   9  12   8        0.09        2.23     10.81 o 
  10  12   8      486.07      487.28     26.60 o 
  11  12   8      125.43      138.09     32.85 o 
  12  12   8      225.71      232.27     24.54 o 
 -15  13   8       39.75       32.93     39.04 o 
 -14  13   8       10.30       27.88     26.41 o 
 -13  13   8       18.90       23.46     27.08 o 
 -12  13   8      171.54      144.38     77.22 o 
 -11  13   8      169.60      215.89     32.70 o 
 -10  13   8      321.33      352.37     20.68 o 
  -9  13   8      283.48      270.05     19.86 o 
  -8  13   8      628.15      547.09     24.08 o 
  -7  13   8       87.40       90.73     10.71 o 
  -6  13   8      636.38      518.02     12.16 o 
  -5  13   8      880.58      801.70     13.83 o 
  -4  13   8     6381.34     6087.30     47.02 o 
  -3  13   8       79.01       87.90      4.27 o 
  -2  13   8      608.19      665.16      9.47 o 
  -1  13   8        6.31        9.14      2.07 o 
   0  13   8      161.90      230.25      5.24 o 
   1  13   8      452.98      426.44      8.62 o 
   2  13   8     1832.07     2031.96     23.33 o 
   3  13   8        3.51       -1.73      3.75 o 
   4  13   8     1096.51     1157.07     24.07 o 
   5  13   8      566.17      570.99     18.41 o 
   6  13   8       26.49       35.71     10.58 o 
   7  13   8       10.16       11.74      6.86 o 
   8  13   8       36.32       46.73     12.31 o 
   9  13   8      162.76      181.11     18.43 o 
  10  13   8        1.07        9.68     16.32 o 
  11  13   8       26.30       41.81     30.91 o 
  12  13   8      102.73      110.67     17.80 o 
 -14  14   8        4.06        7.10     39.37 o 
 -13  14   8       36.39        8.53     25.39 o 
 -12  14   8        5.07       19.47     24.10 o 
 -11  14   8      166.20      141.58     17.25 o 
 -10  14   8       15.50       11.53      9.17 o 
  -9  14   8        2.85       21.72     10.55 o 
  -8  14   8       26.85       14.57      9.34 o 
  -7  14   8       64.98       80.16      9.70 o 
  -6  14   8        0.00       -0.41      4.05 o 
  -5  14   8      521.94      487.49     12.66 o 
  -4  14   8      126.57      145.85      6.37 o 
  -3  14   8      760.77      729.25     11.17 o 
  -2  14   8      411.23      400.89      7.99 o 
  -1  14   8      407.05      345.64      7.70 o 
   0  14   8        8.58       12.61      2.92 o 
   1  14   8      178.71      170.72      6.55 o 
   2  14   8      111.32      141.34      6.77 o 
   3  14   8      437.76      402.04     10.76 o 
   4  14   8      163.82      149.51     10.60 o 
   5  14   8       54.98       59.97      9.13 o 
   6  14   8       91.35       97.63     24.61 o 
   7  14   8      367.43      329.50     21.24 o 
   8  14   8      213.77      211.11     19.20 o 
   9  14   8        5.40       13.41     11.30 o 
  10  14   8      106.56      108.03     15.89 o 
  11  14   8        0.01       15.60     17.85 o 
  12  14   8        2.35       25.09     43.94 o 
 -14  15   8       22.21       60.78     31.35 o 
 -13  15   8       19.96       25.98     48.91 o 
 -12  15   8        0.75       -9.01     22.67 o 
 -11  15   8       99.19       98.69     16.10 o 
 -10  15   8      282.77      375.70     24.73 o 
  -9  15   8      101.22       99.80     14.16 o 
  -8  15   8      355.04      318.31     21.78 o 
  -7  15   8       26.24       19.26      7.56 o 
  -6  15   8      402.67      411.89     14.27 o 
  -5  15   8        6.50        4.79      3.57 o 
  -4  15   8     4782.04     4474.02     37.34 o 
  -3  15   8     3676.05     3540.45     32.95 o 
  -2  15   8     1717.69     1704.73     19.09 o 
  -1  15   8       22.35       14.87      3.17 o 
   0  15   8      528.15      432.61      9.71 o 
   1  15   8      590.14      565.73     11.12 o 
   2  15   8      183.08      171.83      8.12 o 
   3  15   8       96.65       96.42      6.60 o 
   4  15   8      255.77      268.72     16.94 o 
   5  15   8      466.82      518.85     26.27 o 
   6  15   8      198.63      184.32     18.48 o 
   7  15   8        0.09       -1.53     12.79 o 
   8  15   8      112.46      103.08     17.03 o 
   9  15   8       29.75       39.18     14.89 o 
  10  15   8       15.14       59.71     13.63 o 
  11  15   8       11.03       27.51     21.49 o 
 -14  16   8       70.85       14.31     27.35 o 
 -13  16   8      433.63      427.47     48.54 o 
 -12  16   8       51.35       16.06     37.06 o 
 -11  16   8        2.62       16.26     16.39 o 
 -10  16   8      416.57      450.01     27.21 o 
  -9  16   8       79.38       46.28     12.78 o 
  -8  16   8        5.04       -3.44      9.14 o 
  -7  16   8        0.00       -4.74      4.74 o 
  -6  16   8        1.46       -1.90      6.45 o 
  -5  16   8        9.47        6.81      4.41 o 
  -4  16   8     2631.23     2470.92     25.71 o 
  -3  16   8      170.14      159.82      6.99 o 
  -2  16   8     5245.78     4975.25     43.40 o 
  -1  16   8       31.87       28.86      3.81 o 
   0  16   8     1039.12      856.03     14.02 o 
   1  16   8      364.45      349.04     10.17 o 
   2  16   8     1922.34     1831.79     24.62 o 
   3  16   8      505.88      499.17     12.45 o 
   4  16   8      109.30      130.46     18.15 o 
   5  16   8       34.08       27.02     11.18 o 
   6  16   8      309.17      282.34     22.14 o 
   7  16   8       36.92       56.25     13.94 o 
   8  16   8       60.10       47.67     14.49 o 
   9  16   8        8.00       21.27     20.14 o 
  10  16   8       27.82       52.60     14.53 o 
  11  16   8        1.51       27.19     11.91 o 
 -14  17   8       11.77        8.95     27.77 o 
 -13  17   8      387.49      402.64     48.25 o 
 -12  17   8       10.97      -15.72     22.75 o 
 -11  17   8        2.06        3.14     11.61 o 
 -10  17   8       18.06       28.88     13.06 o 
  -9  17   8       36.29       38.63     17.43 o 
  -8  17   8       65.32       61.05     13.07 o 
  -7  17   8       47.50       39.95      7.35 o 
  -6  17   8      989.90      868.83     25.24 o 
  -5  17   8      213.84      204.61      9.98 o 
  -4  17   8      633.20      675.27     12.53 o 
  -3  17   8      640.47      604.66     12.77 o 
  -2  17   8     3021.55     2837.23     30.97 o 
  -1  17   8      360.79      380.80     10.01 o 
   0  17   8       31.93       14.12      4.41 o 
   1  17   8      102.26       82.55      6.67 o 
   2  17   8      189.31      169.40      8.51 o 
   3  17   8      180.21      167.81     10.44 o 
   4  17   8        2.88       18.08      8.55 o 
   5  17   8      196.07      181.91     18.73 o 
   6  17   8       15.02       11.82     10.59 o 
   7  17   8       72.50       57.01     23.72 o 
   8  17   8        7.59       13.87     11.61 o 
   9  17   8       45.98       79.64     17.28 o 
  10  17   8        6.50        8.92     12.32 o 
  11  17   8        8.37       43.05     23.27 o 
 -13  18   8        7.93       -3.43     26.89 o 
 -12  18   8       80.39       97.46     23.12 o 
 -11  18   8       57.46       95.92     15.66 o 
 -10  18   8       11.88       -4.15     16.33 o 
  -9  18   8       40.49       27.63     13.95 o 
  -8  18   8       67.32       38.38     13.29 o 
  -7  18   8      159.63      161.70     14.11 o 
  -6  18   8        8.90        4.59      7.75 o 
  -5  18   8     1346.08     1277.01     24.05 o 
  -4  18   8       29.82       24.56      5.13 o 
  -3  18   8      346.32      314.52     10.47 o 
  -2  18   8     4908.40     4649.86     44.81 o 
  -1  18   8      325.57      318.22     10.45 o 
   0  18   8       72.59       91.80      7.21 o 
   1  18   8        0.38       -3.75      3.75 o 
   2  18   8        0.16       -4.47      4.47 o 
   3  18   8      301.76      284.16     14.67 o 
   4  18   8      424.10      403.05     32.82 o 
   5  18   8      118.15       89.93     15.17 o 
   6  18   8       68.40       60.09     21.79 o 
   7  18   8        3.81      -10.94     10.94 o 
   8  18   8      162.57      180.97     20.32 o 
   9  18   8        0.05       -7.67     11.66 o 
  10  18   8       44.31       43.35     17.64 o 
  11  18   8        2.07       49.27     23.51 o 
 -13  19   8       21.85       38.21     29.56 o 
 -12  19   8       46.62       56.05     17.42 o 
 -11  19   8      200.14      177.29     19.03 o 
 -10  19   8      294.11      303.27     27.73 o 
  -9  19   8        2.88      -11.44     11.44 o 
  -8  19   8      257.60      295.18     28.97 o 
  -7  19   8        6.88        6.17      6.97 o 
  -6  19   8       86.09       79.70     10.16 o 
  -5  19   8       16.53        3.88      7.54 o 
  -4  19   8       52.33       52.39      5.96 o 
  -3  19   8       32.13       28.92      5.35 o 
  -2  19   8      192.28      173.39     10.00 o 
  -1  19   8       34.83       31.17      6.12 o 
   0  19   8        0.37        1.81      6.53 o 
   1  19   8       86.10       85.91      7.97 o 
   2  19   8      406.97      365.74     13.91 o 
   3  19   8      430.40      431.91     17.29 o 
   4  19   8      568.93      481.19     27.49 o 
   5  19   8       94.01      116.24     16.77 o 
   6  19   8      197.51      176.75     19.34 o 
   7  19   8        1.39       -2.46     11.49 o 
   8  19   8       46.64       67.39     18.16 o 
   9  19   8       14.69       -0.29     12.56 o 
  10  19   8        0.20        7.40     13.68 o 
 -13  20   8        0.00       26.36     27.94 o 
 -12  20   8      257.10      241.04     28.29 o 
 -11  20   8      394.95      346.54     43.52 o 
 -10  20   8        2.07        6.80     11.82 o 
  -9  20   8       17.57       13.46     11.25 o 
  -8  20   8      363.22      352.89     28.64 o 
  -7  20   8        1.10       -1.62      6.23 o 
  -6  20   8        2.10       -5.32      6.54 o 
  -5  20   8       43.70       43.40      8.67 o 
  -4  20   8      226.52      204.34     14.32 o 
  -3  20   8      440.65      398.60     13.35 o 
  -2  20   8      564.41      477.25     13.79 o 
  -1  20   8      116.83      106.46     10.60 o 
   0  20   8      718.28      681.42     18.49 o 
   1  20   8      137.28      125.12     10.11 o 
   2  20   8        5.20       -2.48      5.83 o 
   3  20   8       38.27       27.24      8.71 o 
   4  20   8        2.57       16.31     12.49 o 
   5  20   8        4.60      -14.92     14.92 o 
   6  20   8       36.20       51.70     13.73 o 
   7  20   8       12.23       21.50     13.18 o 
   8  20   8       80.83       77.53     16.56 o 
   9  20   8       56.34       41.09     14.53 o 
  10  20   8        7.70       18.06     11.83 o 
 -12  21   8      164.71      159.14     24.90 o 
 -11  21   8      301.35      301.11     26.04 o 
 -10  21   8        0.05        1.63     12.46 o 
  -9  21   8       87.87       55.41     14.91 o 
  -8  21   8      411.16      451.98     27.37 o 
  -7  21   8      203.93      214.44     18.49 o 
  -6  21   8        0.10       12.88      7.78 o 
  -5  21   8      224.79      211.75     18.53 o 
  -4  21   8      101.63       75.92     10.56 o 
  -3  21   8      184.54      147.11     10.79 o 
  -2  21   8       10.76       11.93      6.35 o 
  -1  21   8       24.70       23.94      7.27 o 
   0  21   8       57.03       42.86      7.64 o 
   1  21   8       18.62       14.42      6.56 o 
   2  21   8      334.36      341.98     15.55 o 
   3  21   8       77.38       66.74     12.19 o 
   4  21   8      143.22      148.27     18.38 o 
   5  21   8      194.11      213.63     21.76 o 
   6  21   8       74.23       67.27     18.38 o 
   7  21   8        4.66        3.85     12.43 o 
   8  21   8       86.05      115.89     18.56 o 
   9  21   8       26.91       18.70     13.31 o 
  10  21   8       15.44       41.39     23.51 o 
 -12  22   8       84.50       61.25     21.95 o 
 -11  22   8        1.15        3.38     14.65 o 
 -10  22   8       16.52       21.25     12.93 o 
  -9  22   8      268.87      297.51     24.45 o 
  -8  22   8       94.79      103.81     16.29 o 
  -7  22   8       64.56       48.02      9.52 o 
  -6  22   8      542.66      508.53     27.24 o 
  -5  22   8      432.70      402.77     24.46 o 
  -4  22   8      198.77      249.33     16.50 o 
  -3  22   8      247.11      214.37     13.40 o 
  -2  22   8     2521.91     2412.98     37.97 o 
  -1  22   8       70.32       61.20      8.51 o 
   0  22   8       75.86       63.76      9.77 o 
   1  22   8        0.77       -3.64      6.03 o 
   2  22   8       80.60       93.15      9.64 o 
   3  22   8       77.23       78.51     18.56 o 
   4  22   8      331.38      390.14     26.73 o 
   5  22   8        0.10        2.06     11.17 o 
   6  22   8      143.93      172.82     28.50 o 
   7  22   8       10.96       20.49     13.39 o 
   8  22   8      150.46      113.86     29.23 o 
   9  22   8       86.42       98.32     16.71 o 
 -11  23   8      241.95      241.03     29.34 o 
 -10  23   8      221.27      207.70     22.31 o 
  -9  23   8       80.73       76.15     16.03 o 
  -8  23   8       29.54       35.59     13.15 o 
  -7  23   8        4.29       -5.05      8.73 o 
  -6  23   8      398.15      489.58     33.04 o 
  -5  23   8      170.43      126.48     22.10 o 
  -4  23   8        9.02        5.77      9.59 o 
  -3  23   8        5.44        0.49      6.63 o 
  -2  23   8       22.74       22.50      7.57 o 
  -1  23   8       29.62       32.13      7.83 o 
   0  23   8       17.94       10.71      6.21 o 
   1  23   8      184.51      167.34     14.92 o 
   2  23   8      250.48      263.18     15.35 o 
   3  23   8      140.90      132.98     18.52 o 
   4  23   8      716.62      698.26     34.19 o 
   5  23   8        1.04       -2.86     11.19 o 
   6  23   8      489.27      508.64     62.09 o 
   7  23   8        7.63       10.34     13.48 o 
   8  23   8       10.95       28.06     14.17 o 
   9  23   8       10.39       18.57     14.04 o 
 -11  24   8      306.91      340.09     43.86 o 
 -10  24   8      235.08      234.93     24.45 o 
  -9  24   8        0.09        4.28     12.91 o 
  -8  24   8        0.38      -12.49     12.49 o 
  -7  24   8       69.27       51.59     10.33 o 
  -6  24   8      299.85      315.23     19.54 o 
  -5  24   8      287.32      256.44     17.84 o 
  -4  24   8      292.99      449.51     45.05 o 
  -3  24   8        0.80        5.30      9.23 o 
  -2  24   8      204.00      190.76     14.62 o 
  -1  24   8        4.75        2.33      6.69 o 
   0  24   8       10.08        3.20      5.89 o 
   1  24   8        0.59       -0.46      7.92 o 
   2  24   8       16.69       23.76      9.48 o 
   3  24   8        0.73       17.31     12.98 o 
   4  24   8       18.15       14.07     12.48 o 
   5  24   8       27.39       44.27     14.76 o 
   6  24   8        4.33        3.82     10.72 o 
   7  24   8       39.51       43.85     14.78 o 
   8  24   8       16.69       40.70     15.07 o 
 -10  25   8      106.17      124.08     20.27 o 
  -9  25   8       13.51        5.68     12.98 o 
  -8  25   8       10.22       12.97     12.51 o 
  -7  25   8       29.44       38.76      9.93 o 
  -6  25   8      624.85      690.24     25.54 o 
  -5  25   8       61.65       62.04     11.71 o 
  -4  25   8      757.33      735.69     28.75 o 
  -3  25   8       15.85       46.24     10.71 o 
  -2  25   8       64.56       96.27     11.42 o 
  -1  25   8        2.53        9.21      7.87 o 
   0  25   8      150.15      167.66     12.14 o 
   1  25   8       22.34       21.91      7.73 o 
   2  25   8       25.37       29.75      9.02 o 
   3  25   8        0.54       13.97     13.15 o 
   4  25   8      107.39       98.01     17.69 o 
   5  25   8       52.51       51.22     15.36 o 
   6  25   8        2.71       -9.29      9.29 o 
   7  25   8        5.15       13.75     13.31 o 
   8  25   8        8.78       28.30     14.48 o 
 -10  26   8      528.62      605.52     43.56 o 
  -9  26   8       11.29       11.61     14.04 o 
  -8  26   8        2.84       -1.88     13.89 o 
  -7  26   8        2.05       17.87      9.58 o 
  -6  26   8       41.19       33.31     10.39 o 
  -5  26   8        1.85        1.94      8.78 o 
  -4  26   8      476.70      426.96     25.92 o 
  -3  26   8       29.55        6.92      9.81 o 
  -2  26   8       73.32       83.37     11.70 o 
  -1  26   8       12.74        3.93      8.79 o 
   0  26   8      119.60      112.32     15.02 o 
   1  26   8        0.71       13.50      7.17 o 
   2  26   8       20.38       15.52      8.47 o 
   3  26   8       30.58       23.58     14.02 o 
   4  26   8      886.19      916.47     39.28 o 
   5  26   8       27.14       20.59     14.75 o 
   6  26   8       10.83       24.14     17.11 o 
   7  26   8       19.64       22.01     14.25 o 
  -9  27   8       93.86       96.74     37.87 o 
  -8  27   8        9.31      -10.93     13.11 o 
  -7  27   8       63.89       55.96     11.86 o 
  -6  27   8      783.32      802.52     33.24 o 
  -5  27   8        0.02        3.49      9.48 o 
  -4  27   8        9.39       11.96     11.30 o 
  -3  27   8      101.59       95.24     16.50 o 
  -2  27   8       59.77       58.73     11.92 o 
  -1  27   8      268.18      267.57     17.92 o 
   0  27   8       52.43       38.97     10.28 o 
   1  27   8        1.06       10.40      8.94 o 
   2  27   8        0.40       -0.70      8.86 o 
   3  27   8       31.49       28.72     24.18 o 
   4  27   8       88.58       58.45     22.97 o 
   5  27   8        0.14        8.07     13.88 o 
   6  27   8        0.02      -11.77     11.77 o 
   7  27   8        0.47       22.11     22.07 o 
  -9  28   8        2.97       11.36     23.80 o 
  -8  28   8       27.75       34.99     17.99 o 
  -7  28   8        3.38        0.50      9.39 o 
  -6  28   8        5.83        2.25     10.34 o 
  -5  28   8        1.97       12.07     11.50 o 
  -4  28   8       62.03       40.12     12.52 o 
  -3  28   8       63.22       88.03     13.62 o 
  -2  28   8      100.04      130.95     30.89 o 
  -1  28   8       19.57       29.30     10.77 o 
   0  28   8      312.41      358.03     20.75 o 
   1  28   8       36.30       25.98      9.67 o 
   2  28   8      418.38      483.64     29.85 o 
   3  28   8        8.72       -7.27     11.40 o 
   4  28   8       56.67       62.75     16.57 o 
   5  28   8       32.01       25.94     14.86 o 
   6  28   8      206.75      196.15     24.21 o 
  -8  29   8       38.01       55.20     19.34 o 
  -7  29   8       25.99       28.75     15.99 o 
  -6  29   8       47.26       18.17     11.47 o 
  -5  29   8       90.04       69.77     14.95 o 
  -4  29   8       48.97       45.80     22.76 o 
  -3  29   8       56.49       47.96     13.49 o 
  -2  29   8      225.74      233.67     19.53 o 
  -1  29   8       32.94       38.56     12.95 o 
   0  29   8       11.19       14.85     11.75 o 
   1  29   8       25.00       26.12     11.80 o 
   2  29   8       47.98       93.60     38.96 o 
   3  29   8       20.20       49.81     16.95 o 
   4  29   8      553.08      668.06     38.22 o 
   5  29   8      228.67      226.91     25.63 o 
  -7  30   8      159.28      171.76     29.11 o 
  -6  30   8        2.19       -6.89     12.22 o 
  -5  30   8      160.34      182.27     19.70 o 
  -4  30   8      186.42      202.14     21.23 o 
  -3  30   8       69.68       82.15     15.35 o 
  -2  30   8       77.68      124.60     15.64 o 
  -1  30   8      204.92      202.81     20.40 o 
   0  30   8      451.77      538.40     25.87 o 
   1  30   8       46.96       45.29     13.33 o 
   2  30   8      716.77      741.21     40.83 o 
   3  30   8       14.61       37.76     17.30 o 
   4  30   8        1.47       14.93     14.49 o 
  -5  31   8      361.72      344.48     34.31 o 
  -4  31   8      180.39      227.27     26.18 o 
  -3  31   8       44.51       63.58     24.14 o 
  -2  31   8       53.61       58.34     14.06 o 
  -1  31   8       22.44       15.45     11.07 o 
   0  31   8       35.42       26.69     12.37 o 
   1  31   8       26.16       -2.37     19.25 o 
   2  31   8      198.46      198.99     25.26 o 
   3  31   8        5.52       21.91     15.65 o 
  -4  32   8        0.16       11.21     15.37 o 
  -3  32   8        1.29        4.34     14.00 o 
  -2  32   8        2.09       31.16     17.81 o 
  -1  32   8        1.96      -12.51     12.51 o 
   0  32   8        0.04       -0.85     11.30 o 
   1  32   8      157.60      230.92     52.82 o 
 -16   1   9        0.17      -15.70     15.70 o 
 -15   1   9        0.08       -6.96     11.45 o 
 -14   1   9      531.83      524.58     23.03 o 
 -13   1   9      369.06      405.82     25.20 o 
 -12   1   9        7.16       -4.61      9.39 o 
 -11   1   9        3.84       -5.48      8.40 o 
 -10   1   9     1848.96     1897.86     37.78 o 
  -9   1   9      186.11      200.23     12.70 o 
  -8   1   9      103.19      113.10      6.94 o 
  -7   1   9     2674.38     2680.32     28.16 o 
  -6   1   9     2196.75     2529.79     28.34 o 
  -5   1   9      683.86      662.31      8.57 o 
  -4   1   9       70.99       84.69      3.50 o 
  -3   1   9       77.27       74.84      2.91 o 
  -2   1   9      663.31      753.19      9.27 o 
  -1   1   9     1425.43     1590.88     14.21 o 
   0   1   9       76.24       61.01      2.64 o 
   1   1   9     1030.15      983.70      9.46 o 
   2   1   9      168.36      183.27      3.48 o 
   3   1   9       86.60       58.55      2.11 o 
   4   1   9       13.99        7.26      2.31 o 
   5   1   9     2573.16     2784.19     29.84 o 
   6   1   9       15.16       12.38      6.63 o 
   7   1   9      541.06      544.47     20.58 o 
   8   1   9      234.78      257.77     21.02 o 
   9   1   9      215.56      246.85     33.16 o 
  10   1   9       18.25       27.97     18.66 o 
  11   1   9        0.48       -8.35     16.60 o 
  12   1   9        4.71        8.78     19.10 o 
  13   1   9      270.92      325.19     35.62 o 
 -16   2   9       25.52       15.11     46.16 o 
 -15   2   9        0.41        1.05     15.76 o 
 -14   2   9        0.49       -8.95      8.95 o 
 -13   2   9       52.14       64.96     11.72 o 
 -12   2   9      858.77      856.54     30.94 o 
 -11   2   9      752.13      708.43     23.40 o 
 -10   2   9     1080.49     1007.66     20.29 o 
  -9   2   9      132.94      152.83      9.81 o 
  -8   2   9      411.44      419.02     10.41 o 
  -7   2   9      381.84      337.86      7.06 o 
  -6   2   9      910.24      929.36     13.04 o 
  -5   2   9     1878.59     2121.84     24.10 o 
  -4   2   9      428.74      468.20      5.75 o 
  -3   2   9     2057.40     2168.58     19.15 o 
  -2   2   9      130.89      142.92      3.45 o 
  -1   2   9       83.46       66.90      3.05 o 
   0   2   9      211.08      239.52      4.59 o 
   1   2   9      182.83      176.88      3.75 o 
   2   2   9      275.21      246.99      3.91 o 
   3   2   9     4898.17     5275.00     36.37 o 
   4   2   9      201.24      256.55     12.80 o 
   5   2   9      157.17      164.51      7.51 o 
   6   2   9       13.82       23.63      8.15 o 
   7   2   9      486.24      547.09     18.66 o 
   8   2   9      373.75      355.92     24.14 o 
   9   2   9        5.76       23.38     15.24 o 
  10   2   9       38.50       63.47     21.76 o 
  11   2   9       71.21       57.44     20.33 o 
  12   2   9      108.77      123.58     26.57 o 
  13   2   9       17.25       21.64     20.99 o 
 -16   3   9       55.14       23.96     21.17 o 
 -15   3   9       20.67        5.92     24.04 o 
 -14   3   9      333.20      310.55     28.08 o 
 -13   3   9      454.78      477.05     47.09 o 
 -12   3   9      282.19      298.20     18.87 o 
 -11   3   9      132.80      108.53     11.54 o 
 -10   3   9      113.04      110.19     11.01 o 
  -9   3   9      279.83      277.07     13.06 o 
  -8   3   9      345.26      307.08      7.87 o 
  -7   3   9     1192.22     1333.73     15.47 o 
  -6   3   9       26.89       22.31      2.89 o 
  -5   3   9     8693.69     9092.54     76.79 o 
  -4   3   9       86.48       85.81      3.57 o 
  -3   3   9     2162.43     2249.29     22.57 o 
  -2   3   9       57.44       59.62      2.30 o 
  -1   3   9       63.80       85.16      3.44 o 
   0   3   9      783.13      829.59      8.68 o 
   1   3   9      120.02      125.52      3.19 o 
   2   3   9      515.43      503.86      5.67 o 
   3   3   9     4039.09     4387.45     30.31 o 
   4   3   9      244.76      246.37      5.85 o 
   5   3   9      174.13      213.11      8.81 o 
   6   3   9        4.21        0.54      6.06 o 
   7   3   9      957.78     1004.24     24.75 o 
   8   3   9       53.03       53.53     12.76 o 
   9   3   9       12.05       47.59     20.01 o 
  10   3   9       29.41       28.89     18.36 o 
  11   3   9      224.28      209.70     36.06 o 
  12   3   9       39.81       56.23     22.51 o 
  13   3   9        0.35       22.83     15.48 o 
 -16   4   9       27.07       24.39     21.86 o 
 -15   4   9        0.03       31.32     20.99 o 
 -14   4   9       25.81       13.50     14.16 o 
 -13   4   9       93.32       90.52     18.87 o 
 -12   4   9      714.70      744.87     34.53 o 
 -11   4   9        5.38       -9.46      9.46 o 
 -10   4   9     1418.52     1346.34     23.83 o 
  -9   4   9     1116.83     1137.83     19.23 o 
  -8   4   9      424.48      378.88      8.47 o 
  -7   4   9        0.34        1.17      2.15 o 
  -6   4   9      132.91      163.05      5.52 o 
  -5   4   9       32.45       29.31      1.98 o 
  -4   4   9     4676.26     5171.87     37.97 o 
  -3   4   9    10989.39    12329.06     79.51 o 
  -2   4   9       18.27       16.12      1.36 o 
  -1   4   9       19.77       16.94      1.78 o 
   0   4   9      233.73      218.66      4.15 o 
   1   4   9     7792.47     7877.61     46.50 o 
   2   4   9      211.95      249.33      4.22 o 
   3   4   9     1945.81     2083.79     17.45 o 
   4   4   9      232.55      240.63      6.12 o 
   5   4   9      578.01      557.20     14.03 o 
   6   4   9      787.28      780.62     21.29 o 
   7   4   9       59.29       61.27     10.97 o 
   8   4   9      180.74      201.12     16.98 o 
   9   4   9        5.92       -6.92     13.79 o 
  10   4   9       14.34       14.77     16.93 o 
  11   4   9       10.92        2.82     17.55 o 
  12   4   9        5.58       46.65     20.59 o 
  13   4   9        1.86       -4.94     23.08 o 
 -16   5   9       70.83       32.55     22.29 o 
 -15   5   9       15.93       11.59     24.84 o 
 -14   5   9       16.31      -13.77     15.36 o 
 -13   5   9        7.81      -10.68     25.72 o 
 -12   5   9       82.35       44.34     15.92 o 
 -11   5   9      192.21      192.61     32.57 o 
 -10   5   9     1819.51     1776.63     49.37 o 
  -9   5   9      144.49      150.18     18.95 o 
  -8   5   9     2272.63     2284.45     24.23 o 
  -7   5   9       78.25       94.67      3.93 o 
  -6   5   9     2156.38     2298.14     22.24 o 
  -5   5   9       78.57       69.61      3.35 o 
  -4   5   9       10.18       27.30      2.69 o 
  -3   5   9     2910.12     3617.47     27.75 o 
  -2   5   9     1891.77     2109.53     18.87 o 
  -1   5   9     8711.25     9739.86     66.51 o 
   0   5   9       11.31       17.73      1.84 o 
   1   5   9      654.83      769.76      8.31 o 
   2   5   9       13.79       12.54      1.76 o 
   3   5   9     3321.52     3403.19     27.31 o 
   4   5   9        9.50        5.92      2.27 o 
   5   5   9      562.24      607.29     13.53 o 
   6   5   9       75.22       82.97      9.24 o 
   7   5   9      377.39      388.53     21.18 o 
   8   5   9      112.99       95.63     13.58 o 
   9   5   9       51.04       32.99     12.94 o 
  10   5   9       15.79       18.11     16.46 o 
  11   5   9       93.46       57.80     27.66 o 
  12   5   9       63.02       78.14     25.28 o 
  13   5   9       18.89       31.80     20.11 o 
 -16   6   9        5.96        2.19     14.89 o 
 -15   6   9        5.63      -18.08     18.81 o 
 -14   6   9       48.84        7.36     19.89 o 
 -13   6   9       41.10       33.76     17.14 o 
 -12   6   9        7.79       11.76     14.10 o 
 -11   6   9      110.66       99.95     23.26 o 
 -10   6   9      138.49      184.93     20.11 o 
  -9   6   9      517.39      432.00     14.69 o 
  -8   6   9      513.58      504.10     13.39 o 
  -7   6   9     1110.32     1292.19     20.01 o 
  -6   6   9        0.29       -1.72      1.72 o 
  -5   6   9     1679.67     2190.12     20.54 o 
  -4   6   9        7.11        9.99      2.12 o 
  -3   6   9      465.20      575.28      7.54 o 
  -2   6   9       38.02       49.66      3.12 o 
  -1   6   9        1.54        5.28      1.43 o 
   0   6   9        0.02       -1.37      1.37 o 
   1   6   9     1599.96     1379.31     11.72 o 
   2   6   9        1.63        1.27      1.50 o 
   3   6   9      700.45      696.86      9.68 o 
   4   6   9       76.85       85.08      4.44 o 
   5   6   9     4135.90     4105.17     43.81 o 
   6   6   9        0.99        1.18      6.28 o 
   7   6   9      139.32      149.49     16.07 o 
   8   6   9      396.00      405.86     22.49 o 
   9   6   9      306.45      305.62     21.30 o 
  10   6   9       60.15       67.70     20.49 o 
  11   6   9      245.51      203.10     46.44 o 
  12   6   9       50.97       67.51     22.46 o 
  13   6   9       40.41       26.30     19.95 o 
 -16   7   9       10.55      -11.45     22.71 o 
 -15   7   9       15.21       -1.57     20.89 o 
 -14   7   9       57.96       53.23     56.16 o 
 -13   7   9      122.33      137.62     22.47 o 
 -12   7   9      259.07      241.67     25.01 o 
 -11   7   9      472.28      432.28     30.26 o 
 -10   7   9       35.44       37.78     14.82 o 
  -9   7   9       45.64       47.10      7.37 o 
  -8   7   9       91.80      112.11      9.66 o 
  -7   7   9       54.35       61.78      9.01 o 
  -6   7   9     1151.89     1240.58     13.04 o 
  -5   7   9     5217.43     5631.10     44.31 o 
  -4   7   9      415.63      386.02      7.24 o 
  -3   7   9      965.56     1190.22     12.24 o 
  -2   7   9        4.94        6.84      1.79 o 
  -1   7   9     1338.46     1585.00     13.21 o 
   0   7   9      416.43      433.50      5.59 o 
   1   7   9      447.89      510.32      6.79 o 
   2   7   9        1.67        1.72      1.92 o 
   3   7   9       40.38       29.02      2.99 o 
   4   7   9      629.78      575.08      9.57 o 
   5   7   9     1360.18     1368.26     22.59 o 
   6   7   9      508.76      493.51     18.13 o 
   7   7   9       95.75       96.75     12.85 o 
   8   7   9       99.34       94.00     13.41 o 
   9   7   9       22.00       36.76     12.36 o 
  10   7   9      236.12      235.67     48.34 o 
  11   7   9      166.55      202.05     28.35 o 
  12   7   9        1.42       14.49     19.03 o 
  13   7   9        0.23       10.64     18.25 o 
 -16   8   9       46.20       47.77     48.34 o 
 -15   8   9       16.39        4.97     21.45 o 
 -14   8   9       42.47       31.97     33.74 o 
 -13   8   9       74.50       74.51     20.27 o 
 -12   8   9       68.46       22.53     15.89 o 
 -11   8   9      214.07      219.49     23.35 o 
 -10   8   9       33.78       19.60      9.40 o 
  -9   8   9      542.44      535.75     17.03 o 
  -8   8   9     1485.48     1553.85     30.19 o 
  -7   8   9       16.95       10.55      3.79 o 
  -6   8   9       84.83       91.85      4.28 o 
  -5   8   9      456.34      566.35      9.80 o 
  -4   8   9     3907.82     3974.95     43.81 o 
  -3   8   9     2119.15     2126.38     17.51 o 
  -2   8   9      119.70      130.04      4.07 o 
  -1   8   9      326.28      419.36      5.51 o 
   0   8   9      439.56      454.30      5.90 o 
   1   8   9     5753.24     6232.42     37.36 o 
   2   8   9       82.95       94.21      3.94 o 
   3   8   9        8.72       23.78      2.90 o 
   4   8   9      750.23      743.25     12.27 o 
   5   8   9       31.03       28.23      5.23 o 
   6   8   9      305.01      282.53     18.00 o 
   7   8   9       45.67       35.41     10.50 o 
   8   8   9       42.32       48.92     15.30 o 
   9   8   9       92.14      109.59     16.65 o 
  10   8   9       72.55       51.64     18.67 o 
  11   8   9      801.07      902.60     47.69 o 
  12   8   9       38.05       33.82     19.44 o 
 -15   9   9        7.66       -7.75     22.53 o 
 -14   9   9       34.50       16.00     20.77 o 
 -13   9   9       51.83       39.35     23.43 o 
 -12   9   9      105.52       62.71     18.57 o 
 -11   9   9      181.59      215.34     39.74 o 
 -10   9   9      207.55      206.32     15.04 o 
  -9   9   9      643.49      583.45     17.93 o 
  -8   9   9      124.90      116.38     10.92 o 
  -7   9   9       32.10       26.57      5.16 o 
  -6   9   9      709.08      677.73     11.09 o 
  -5   9   9       49.02       59.40      3.99 o 
  -4   9   9      170.07      165.50      6.04 o 
  -3   9   9      771.42      745.53      8.92 o 
  -2   9   9     1385.32     1385.84     12.82 o 
  -1   9   9     1211.83     1360.22     12.25 o 
   0   9   9      176.12      177.51      3.99 o 
   1   9   9     2806.88     2998.35     21.33 o 
   2   9   9     1039.58     1020.17     11.87 o 
   3   9   9        8.90        8.66      2.43 o 
   4   9   9      768.16      742.50     13.97 o 
   5   9   9      471.25      507.62     13.96 o 
   6   9   9      414.30      451.35     17.17 o 
   7   9   9      150.12      127.86     16.61 o 
   8   9   9        3.67       -8.87      8.87 o 
   9   9   9      135.24      137.99     20.68 o 
  10   9   9      190.04      163.74     32.10 o 
  11   9   9      477.82      496.53     39.68 o 
  12   9   9        0.02       19.60     17.51 o 
 -15  10   9       15.34        9.96     23.67 o 
 -14  10   9        6.14       -2.69     21.39 o 
 -13  10   9        0.23      -18.62     19.34 o 
 -12  10   9        7.47      -15.41     21.74 o 
 -11  10   9     1439.46     1390.13     47.90 o 
 -10  10   9       22.87       41.90      8.38 o 
  -9  10   9       87.14       78.79     10.27 o 
  -8  10   9     1720.73     1608.42     32.27 o 
  -7  10   9      256.72      229.25     10.85 o 
  -6  10   9       56.81       60.46      4.27 o 
  -5  10   9     2039.81     2290.26     23.96 o 
  -4  10   9      119.52      118.72      4.17 o 
  -3  10   9      252.64      240.31      5.27 o 
  -2  10   9      848.58      847.98      9.42 o 
  -1  10   9      925.00     1200.02     11.13 o 
   0  10   9      863.36      899.29      8.99 o 
   1  10   9        2.81        2.35      1.72 o 
   2  10   9      296.03      283.70      6.54 o 
   3  10   9     4992.94     5109.32     39.65 o 
   4  10   9      616.86      632.22     11.72 o 
   5  10   9     1100.71     1105.43     20.47 o 
   6  10   9      470.31      457.59     27.53 o 
   7  10   9       24.45       40.88     10.86 o 
   8  10   9      111.41      157.08     16.92 o 
   9  10   9      200.90      172.81     25.20 o 
  10  10   9      284.09      282.99     22.31 o 
  11  10   9      656.57      606.62     44.66 o 
  12  10   9      223.70      241.60     28.29 o 
 -15  11   9       40.88       73.39     40.30 o 
 -14  11   9       33.58        0.20     44.32 o 
 -13  11   9       35.97       48.02     23.59 o 
 -12  11   9        0.07      -13.55     15.48 o 
 -11  11   9      241.18      210.78     29.08 o 
 -10  11   9        3.05        1.77      7.09 o 
  -9  11   9      848.61      820.57     24.37 o 
  -8  11   9       81.63       97.56     10.81 o 
  -7  11   9     1219.93     1137.97     21.59 o 
  -6  11   9     1065.47     1042.45     15.25 o 
  -5  11   9     2734.62     2753.26     26.51 o 
  -4  11   9      855.30      875.76     10.66 o 
  -3  11   9       26.15        9.60      2.19 o 
  -2  11   9      443.99      480.07      7.67 o 
  -1  11   9        5.09        3.10      2.07 o 
   0  11   9        2.49        1.12      1.58 o 
   1  11   9      833.61      777.28     10.75 o 
   2  11   9     1183.04     1187.04     14.56 o 
   3  11   9      797.72      785.27     12.14 o 
   4  11   9        4.27        4.42      3.86 o 
   5  11   9      622.99      582.45     15.00 o 
   6  11   9       15.68        7.01     11.45 o 
   7  11   9        7.02       -5.34      8.84 o 
   8  11   9       10.98        9.37      7.70 o 
   9  11   9       37.19       35.67     13.43 o 
  10  11   9      270.21      252.24     21.47 o 
  11  11   9      293.14      249.86     29.31 o 
  12  11   9        8.03      -10.28     15.19 o 
 -15  12   9        0.03      -22.79     22.79 o 
 -14  12   9        3.82      -15.99     22.40 o 
 -13  12   9      107.37      113.69     29.89 o 
 -12  12   9        0.44       12.62     31.16 o 
 -11  12   9      206.20      177.37     23.39 o 
 -10  12   9       65.39       52.23      9.71 o 
  -9  12   9     2129.03     1961.54     38.94 o 
  -8  12   9       60.93       51.44      9.34 o 
  -7  12   9       77.63       73.60     10.02 o 
  -6  12   9       26.13       15.83      4.40 o 
  -5  12   9      268.78      213.02      7.66 o 
  -4  12   9     2112.44     2094.74     19.76 o 
  -3  12   9     2004.15     2152.47     21.56 o 
  -2  12   9       22.33       20.49      2.57 o 
  -1  12   9     5291.76     5376.18     37.60 o 
   0  12   9      218.44      250.41      5.90 o 
   1  12   9     1094.59     1281.01     14.72 o 
   2  12   9        5.67       11.36      3.00 o 
   3  12   9     2864.62     2669.65     26.99 o 
   4  12   9      210.13      248.42     10.68 o 
   5  12   9      139.44      123.36      8.60 o 
   6  12   9      140.45      140.87     14.89 o 
   7  12   9       78.32       72.80     13.24 o 
   8  12   9        3.25       20.11     10.61 o 
   9  12   9        0.04        3.83     10.73 o 
  10  12   9       51.68       89.83     17.77 o 
  11  12   9      227.03      244.89     25.23 o 
  12  12   9        9.91       20.23     16.70 o 
 -15  13   9        3.16       -5.53     24.86 o 
 -14  13   9      150.05      136.19     32.45 o 
 -13  13   9       65.48       85.41     46.38 o 
 -12  13   9      120.79      127.14     29.68 o 
 -11  13   9       23.34        9.80     15.57 o 
 -10  13   9       53.26       35.41      9.69 o 
  -9  13   9       36.31       23.25      9.23 o 
  -8  13   9      176.89      142.74     14.90 o 
  -7  13   9      196.53      169.95     13.89 o 
  -6  13   9      278.14      216.70      7.74 o 
  -5  13   9       56.76       37.69      4.76 o 
  -4  13   9     1118.04     1039.79     14.52 o 
  -3  13   9     7511.82     7409.89     55.37 o 
  -2  13   9      209.35      221.42      5.93 o 
  -1  13   9      136.11      118.76      4.66 o 
   0  13   9      227.48      234.60      7.40 o 
   1  13   9       75.91       91.60      4.95 o 
   2  13   9        0.18       -2.43      3.16 o 
   3  13   9     4122.68     3875.02     39.80 o 
   4  13   9       19.12       14.65      5.95 o 
   5  13   9     1476.92     1521.26     33.71 o 
   6  13   9       27.54       21.00     11.19 o 
   7  13   9       10.24       17.41     10.50 o 
   8  13   9       11.86       13.65     10.89 o 
   9  13   9        0.00        7.11     11.91 o 
  10  13   9      161.87      223.61     20.75 o 
  11  13   9        1.25        2.75     14.33 o 
  12  13   9       45.54       69.56     32.49 o 
 -14  14   9       36.36       41.80     26.77 o 
 -13  14   9        0.59        6.05     23.92 o 
 -12  14   9      183.60      169.55     33.51 o 
 -11  14   9        4.09        7.17      9.58 o 
 -10  14   9      173.24      190.36     16.09 o 
  -9  14   9       25.14       12.43      8.65 o 
  -8  14   9      111.39      108.40     12.04 o 
  -7  14   9       88.92       67.83      8.58 o 
  -6  14   9      117.06      141.42      7.57 o 
  -5  14   9      231.30      240.55      7.86 o 
  -4  14   9      484.87      459.12      9.61 o 
  -3  14   9    12910.15    12537.66     88.25 o 
  -2  14   9      219.41      225.36      7.10 o 
  -1  14   9       16.89        8.38      2.70 o 
   0  14   9        0.80        3.16      2.64 o 
   1  14   9     1688.16     1816.31     20.26 o 
   2  14   9        2.19        6.86      3.82 o 
   3  14   9     1016.49      885.10     15.91 o 
   4  14   9      139.48      144.14     10.69 o 
   5  14   9        3.29       -8.85      8.85 o 
   6  14   9       49.21       28.41     12.36 o 
   7  14   9       64.48       44.34     11.74 o 
   8  14   9        8.13        1.64     10.45 o 
   9  14   9      131.25      143.94     26.79 o 
  10  14   9       17.11       13.68     12.54 o 
  11  14   9      100.38       71.18     23.01 o 
 -14  15   9      184.32      162.26     35.87 o 
 -13  15   9       18.09       -0.37     41.87 o 
 -12  15   9      119.91       92.35     29.89 o 
 -11  15   9        1.90        2.29      9.85 o 
 -10  15   9      138.01      131.75     14.50 o 
  -9  15   9      562.03      557.91     23.12 o 
  -8  15   9        9.92       -7.38      7.81 o 
  -7  15   9     1011.34      843.80     14.85 o 
  -6  15   9        0.12       -4.48      4.48 o 
  -5  15   9       42.01       26.30      4.95 o 
  -4  15   9      219.55      185.32      7.52 o 
  -3  15   9     7481.02     6974.42     56.26 o 
  -2  15   9       37.93       29.18      4.21 o 
  -1  15   9     1644.72     1430.89     16.76 o 
   0  15   9      374.03      375.80      9.34 o 
   1  15   9       54.42       52.74      5.30 o 
   2  15   9        0.28        1.72      3.60 o 
   3  15   9       66.63       54.67      5.58 o 
   4  15   9        7.54        5.86      7.62 o 
   5  15   9      311.91      294.04     22.19 o 
   6  15   9       29.50       18.60     11.41 o 
   7  15   9       12.77        9.52      7.47 o 
   8  15   9       18.40       12.61     21.31 o 
   9  15   9       30.95        4.38     13.21 o 
  10  15   9       12.30       17.83     12.95 o 
  11  15   9        1.14       10.57     18.44 o 
 -14  16   9        1.96       35.91     32.41 o 
 -13  16   9       18.18      -11.60     25.58 o 
 -12  16   9        4.13      -19.80     19.80 o 
 -11  16   9      294.46      319.71     21.88 o 
 -10  16   9        4.03       -6.40      9.02 o 
  -9  16   9     1112.87     1104.11     35.93 o 
  -8  16   9      115.98      107.67     12.99 o 
  -7  16   9       78.55       46.19      6.94 o 
  -6  16   9       79.78       70.47      6.23 o 
  -5  16   9      261.33      243.69     10.11 o 
  -4  16   9      557.94      545.92     12.19 o 
  -3  16   9      548.51      540.84     11.93 o 
  -2  16   9     1500.38     1432.86     19.89 o 
  -1  16   9     2743.80     2808.55     27.67 o 
   0  16   9        0.02       -2.23      3.34 o 
   1  16   9     1137.05     1066.90     17.04 o 
   2  16   9       35.49       30.90      5.02 o 
   3  16   9      181.32      139.14     12.31 o 
   4  16   9      292.27      352.42     19.92 o 
   5  16   9      325.87      393.76     25.16 o 
   6  16   9       28.79       19.70     11.87 o 
   7  16   9       48.41       30.45     15.69 o 
   8  16   9      105.95      112.94     17.60 o 
   9  16   9       31.51       54.35     15.50 o 
  10  16   9        2.34        3.97     12.78 o 
  11  16   9      136.58      108.77     20.33 o 
 -14  17   9       48.75       -0.45     26.25 o 
 -13  17   9       42.94       57.59     30.18 o 
 -12  17   9      263.83      308.34     41.07 o 
 -11  17   9       42.54       39.77     12.79 o 
 -10  17   9       85.00       94.76     14.16 o 
  -9  17   9      763.77      731.39     26.71 o 
  -8  17   9        7.08       -7.14      8.56 o 
  -7  17   9       48.94       37.92      7.36 o 
  -6  17   9        0.65       -5.57      5.57 o 
  -5  17   9     6799.70     6451.46     67.26 o 
  -4  17   9        0.01        2.62      3.75 o 
  -3  17   9     1945.08     1791.15     23.17 o 
  -2  17   9     1235.36     1270.32     18.91 o 
  -1  17   9      248.25      225.16      9.87 o 
   0  17   9       30.22       16.88      4.57 o 
   1  17   9      893.07      772.23     18.18 o 
   2  17   9      131.26      131.40      8.74 o 
   3  17   9      337.55      349.27     14.09 o 
   4  17   9       50.22       55.29     10.51 o 
   5  17   9      248.50      223.43     20.61 o 
   6  17   9        2.43        9.18     11.38 o 
   7  17   9       39.95       48.86     13.11 o 
   8  17   9       13.65       19.08     14.48 o 
   9  17   9       87.46      103.32     17.99 o 
  10  17   9       27.56       31.55     13.88 o 
  11  17   9       76.07      113.72     28.79 o 
 -13  18   9      144.73       90.73     47.52 o 
 -12  18   9      384.44      366.60     41.23 o 
 -11  18   9      489.82      486.84     28.08 o 
 -10  18   9      330.00      358.80     23.07 o 
  -9  18   9      261.00      275.39     22.91 o 
  -8  18   9       13.22       30.49     10.95 o 
  -7  18   9       26.11       11.34      7.87 o 
  -6  18   9       67.21       62.77      9.12 o 
  -5  18   9      680.08      587.62     14.68 o 
  -4  18   9      337.37      328.27     11.72 o 
  -3  18   9      168.52      136.85      7.73 o 
  -2  18   9       83.07       67.03      6.50 o 
  -1  18   9      679.83      629.20     25.12 o 
   0  18   9      562.30      523.95     13.82 o 
   1  18   9      238.93      226.93     11.10 o 
   2  18   9       23.74       37.60      6.68 o 
   3  18   9      270.33      271.90     14.79 o 
   4  18   9      108.71       89.84     16.13 o 
   5  18   9      475.39      491.94     28.17 o 
   6  18   9       23.33       29.37     12.64 o 
   7  18   9       63.43       75.79     15.47 o 
   8  18   9        0.64       -2.89     12.12 o 
   9  18   9        0.08       -0.98     14.49 o 
  10  18   9       21.13        5.47     16.33 o 
 -13  19   9      104.37       83.68     33.48 o 
 -12  19   9        7.38        3.79     14.63 o 
 -11  19   9      296.41      345.80     23.63 o 
 -10  19   9      170.35      176.82     30.82 o 
  -9  19   9      206.58      237.56     21.08 o 
  -8  19   9       47.85       57.90     12.71 o 
  -7  19   9       24.93       24.45      8.23 o 
  -6  19   9      130.61      140.13     18.95 o 
  -5  19   9      584.06      533.80     18.30 o 
  -4  19   9        0.07        1.67      4.96 o 
  -3  19   9      174.06      141.09      9.51 o 
  -2  19   9      674.03      601.32     16.65 o 
  -1  19   9      450.74      388.36     14.92 o 
   0  19   9      322.89      273.52     13.42 o 
   1  19   9     1814.04     1682.83     29.00 o 
   2  19   9      147.51      176.58     11.02 o 
   3  19   9      111.18      100.95     12.94 o 
   4  19   9       22.60       16.36     17.56 o 
   5  19   9       64.60       69.33     16.93 o 
   6  19   9       49.78       28.72     13.31 o 
   7  19   9       26.73       32.22     13.62 o 
   8  19   9       10.77        8.55     13.58 o 
   9  19   9        6.62       24.94     16.70 o 
  10  19   9        4.07       16.09     12.57 o 
 -13  20   9       40.22        9.07     63.83 o 
 -12  20   9       83.18       55.52     18.95 o 
 -11  20   9       40.29       10.56     24.38 o 
 -10  20   9        0.80        8.60     11.77 o 
  -9  20   9       45.47       37.79     12.74 o 
  -8  20   9      131.02      141.97     16.74 o 
  -7  20   9        0.40        4.59      6.45 o 
  -6  20   9       28.98       34.98      9.15 o 
  -5  20   9      386.59      365.63     22.82 o 
  -4  20   9       69.49       79.68      9.33 o 
  -3  20   9       45.30       48.28      6.57 o 
  -2  20   9        6.78        3.39      6.22 o 
  -1  20   9      829.01      705.42     29.58 o 
   0  20   9        3.09        6.57      5.98 o 
   1  20   9      609.90      559.67     17.63 o 
   2  20   9      170.93      198.76     13.35 o 
   3  20   9      196.70      156.38     15.41 o 
   4  20   9       76.55       30.59     18.57 o 
   5  20   9      193.60      177.61     34.38 o 
   6  20   9        1.99       -0.11     11.70 o 
   7  20   9        7.12       23.59     15.19 o 
   8  20   9       11.46        4.82     12.61 o 
   9  20   9        7.25        7.03     12.90 o 
  10  20   9        9.25       22.74     25.29 o 
 -12  21   9      172.85      234.41     29.21 o 
 -11  21   9      165.86      148.25     20.42 o 
 -10  21   9        1.22       13.72     12.42 o 
  -9  21   9      102.67      106.07     17.09 o 
  -8  21   9       51.19       43.30     13.30 o 
  -7  21   9       37.55       23.33      8.33 o 
  -6  21   9        6.00       -0.83      7.28 o 
  -5  21   9      142.28      111.23     16.01 o 
  -4  21   9       43.44       27.85     10.67 o 
  -3  21   9        1.92       13.77      6.30 o 
  -2  21   9      494.84      501.78     18.68 o 
  -1  21   9       10.91        3.47      6.67 o 
   0  21   9      132.70      106.79      9.94 o 
   1  21   9      131.99       97.32      9.77 o 
   2  21   9       12.90       12.51      7.43 o 
   3  21   9       54.64       51.54     11.41 o 
   4  21   9        0.01      -16.65     16.65 o 
   5  21   9      170.89      157.97     19.13 o 
   6  21   9       37.75       46.58     16.45 o 
   7  21   9      113.99      115.95     18.34 o 
   8  21   9       97.07      105.60     18.25 o 
   9  21   9        0.10       13.15     13.41 o 
 -12  22   9      155.53      184.84     22.78 o 
 -11  22   9        7.35        4.45     15.22 o 
 -10  22   9       75.40       30.71     14.51 o 
  -9  22   9       31.38        1.51     11.62 o 
  -8  22   9      290.85      288.12     23.74 o 
  -7  22   9       37.80       19.36      8.47 o 
  -6  22   9      213.19      217.50     16.02 o 
  -5  22   9       30.80       14.63      7.97 o 
  -4  22   9      145.21      146.40     13.96 o 
  -3  22   9        1.24        7.56      6.08 o 
  -2  22   9      105.25       99.02     10.06 o 
  -1  22   9       29.51       22.19      7.77 o 
   0  22   9      140.55      112.91     10.39 o 
   1  22   9      173.89      178.13     12.32 o 
   2  22   9      347.89      396.07     26.78 o 
   3  22   9      273.20      309.21     21.00 o 
   4  22   9       49.61       43.14     13.87 o 
   5  22   9        2.20        8.30     11.57 o 
   6  22   9       12.31        3.24     12.43 o 
   7  22   9        5.55       -4.35     12.11 o 
   8  22   9        0.63       -7.64     12.33 o 
   9  22   9        6.10       15.31     12.77 o 
 -12  23   9        1.31       28.63     18.64 o 
 -11  23   9       78.97       55.80     17.41 o 
 -10  23   9        5.82        2.20     16.83 o 
  -9  23   9       20.36       15.57     12.88 o 
  -8  23   9        1.96        9.60     11.46 o 
  -7  23   9      161.67      159.85     13.95 o 
  -6  23   9        0.34       -7.21      9.29 o 
  -5  23   9        9.45       12.17     10.31 o 
  -4  23   9       38.70       58.20     10.50 o 
  -3  23   9       28.03       34.18      7.89 o 
  -2  23   9       69.89       52.53     12.69 o 
  -1  23   9      286.95      242.87     17.70 o 
   0  23   9       91.94       99.96      9.50 o 
   1  23   9       56.43       49.87      8.72 o 
   2  23   9       20.93       12.62      9.43 o 
   3  23   9       94.01       88.59     16.63 o 
   4  23   9      201.96      177.05     23.72 o 
   5  23   9        1.24       12.95     12.58 o 
   6  23   9        1.16       17.27     13.37 o 
   7  23   9       72.16       80.07     17.55 o 
   8  23   9        2.54        0.27     13.20 o 
 -11  24   9        5.20        0.47     17.83 o 
 -10  24   9      128.66      132.82     39.18 o 
  -9  24   9       69.86       49.27     15.43 o 
  -8  24   9        0.03       -4.96     11.90 o 
  -7  24   9       38.62       26.26      9.44 o 
  -6  24   9       41.06       52.66     10.77 o 
  -5  24   9      121.62      110.91     13.31 o 
  -4  24   9       60.81       55.25     14.34 o 
  -3  24   9      573.77      612.56     23.93 o 
  -2  24   9       89.44       98.04     10.58 o 
  -1  24   9      109.69      141.57     12.02 o 
   0  24   9      217.58      220.55     13.13 o 
   1  24   9       37.52       34.43      7.61 o 
   2  24   9       25.76       20.30      9.00 o 
   3  24   9      326.17      382.46     28.91 o 
   4  24   9      127.09      118.02     18.54 o 
   5  24   9      511.05      549.65     32.98 o 
   6  24   9       35.25       31.79     13.03 o 
   7  24   9       22.72       37.75     14.59 o 
   8  24   9       61.21       39.44     22.46 o 
 -11  25   9      308.36      312.50     33.09 o 
 -10  25   9      164.18      150.64     21.39 o 
  -9  25   9        1.82       -1.67     13.01 o 
  -8  25   9        1.71        8.29     12.20 o 
  -7  25   9      179.08      215.92     16.58 o 
  -6  25   9        1.93       -7.01      7.80 o 
  -5  25   9       95.85      101.81     13.44 o 
  -4  25   9      458.03      440.79     25.12 o 
  -3  25   9     1069.20     1099.85     31.84 o 
  -2  25   9       41.51       41.83      9.57 o 
  -1  25   9       59.97      114.25     11.37 o 
   0  25   9      134.56      132.51     12.35 o 
   1  25   9       17.46       18.84      7.58 o 
   2  25   9      104.39       77.65     15.48 o 
   3  25   9      484.63      433.55     31.50 o 
   4  25   9       82.16       84.72     16.97 o 
   5  25   9       76.76      103.22     18.27 o 
   6  25   9       21.57       14.57     12.82 o 
   7  25   9      799.34      803.69     52.98 o 
 -10  26   9      116.22       92.48     35.17 o 
  -9  26   9      153.85      140.38     20.27 o 
  -8  26   9       47.04       70.85     16.48 o 
  -7  26   9        3.16        2.45      8.64 o 
  -6  26   9      282.52      300.90     19.97 o 
  -5  26   9      253.43      310.98     20.21 o 
  -4  26   9      199.73      201.25     18.97 o 
  -3  26   9      515.46      567.31     26.03 o 
  -2  26   9       80.99      112.53     16.54 o 
  -1  26   9      561.14      608.74     24.07 o 
   0  26   9       20.82       29.17      8.92 o 
   1  26   9       13.78       12.01      7.69 o 
   2  26   9      525.98      616.66     29.69 o 
   3  26   9      122.04      115.83     20.03 o 
   4  26   9       20.70       23.92     14.21 o 
   5  26   9      840.75      829.44     51.03 o 
   6  26   9       74.71       41.90     24.76 o 
   7  26   9      107.09      117.16     20.09 o 
  -9  27   9       47.89       58.64     19.33 o 
  -8  27   9       86.75      103.83     21.29 o 
  -7  27   9       24.19       17.03     10.16 o 
  -6  27   9       12.97       13.09     10.11 o 
  -5  27   9      122.63      140.43     16.95 o 
  -4  27   9        3.44       28.10     16.44 o 
  -3  27   9       11.22       21.49     12.83 o 
  -2  27   9      279.76      308.18     22.50 o 
  -1  27   9      165.64      197.22     16.06 o 
   0  27   9       52.23       44.79     10.98 o 
   1  27   9        1.63       10.85      8.54 o 
   2  27   9        8.51       -8.16     15.24 o 
   3  27   9       67.66       70.13     17.19 o 
   4  27   9       22.52        9.25     13.95 o 
   5  27   9        0.01       24.79     14.35 o 
   6  27   9        9.77       16.24     12.73 o 
  -9  28   9      215.50      224.41     29.65 o 
  -8  28   9        1.14       13.07     19.28 o 
  -7  28   9       14.41       15.65     10.64 o 
  -6  28   9       15.45       17.29     13.93 o 
  -5  28   9      507.29      514.70     27.96 o 
  -4  28   9       48.79       51.22     13.51 o 
  -3  28   9       35.17       55.92     19.34 o 
  -2  28   9        0.22       -7.09      9.51 o 
  -1  28   9      210.60      273.51     18.77 o 
   0  28   9      277.29      332.14     20.40 o 
   1  28   9      118.38      114.55     16.82 o 
   2  28   9      268.81      280.84     43.30 o 
   3  28   9       15.18       12.31     13.72 o 
   4  28   9      210.17      227.05     25.45 o 
   5  28   9      872.89      849.89     41.08 o 
  -8  29   9       55.00      115.28     33.06 o 
  -7  29   9       14.31        4.04     17.74 o 
  -6  29   9      117.64       96.99     17.38 o 
  -5  29   9      318.17      304.17     23.65 o 
  -4  29   9       98.87      124.91     24.23 o 
  -3  29   9      365.72      385.09     26.54 o 
  -2  29   9       44.18       49.10     14.18 o 
  -1  29   9      304.77      296.72     22.99 o 
   0  29   9      145.76      135.02     14.85 o 
   1  29   9      161.14      180.74     18.72 o 
   2  29   9        7.56        1.45     14.50 o 
   3  29   9      440.78      460.84     34.11 o 
   4  29   9        5.41      -13.87     31.34 o 
   5  29   9      243.30      173.27     24.80 o 
  -7  30   9        7.53        0.33     11.90 o 
  -6  30   9        1.77       -2.23     13.32 o 
  -5  30   9       91.47      122.04     20.16 o 
  -4  30   9       10.90       26.63     13.18 o 
  -3  30   9      109.31      130.14     18.11 o 
  -2  30   9      106.58      113.82     15.35 o 
  -1  30   9       14.56       25.31     12.67 o 
   0  30   9       19.54        7.60     11.49 o 
   1  30   9       18.02       40.71     27.27 o 
   2  30   9       75.11       72.73     18.39 o 
   3  30   9        6.53       23.96     15.07 o 
   4  30   9        8.32       55.25     22.16 o 
  -5  31   9       69.33       75.48     18.01 o 
  -4  31   9        0.22        0.53     13.57 o 
  -3  31   9        0.02       17.92     14.03 o 
  -2  31   9       59.78       38.95     12.77 o 
  -1  31   9       16.18        5.12     11.16 o 
   0  31   9       44.82       67.11     14.88 o 
   1  31   9        5.09       17.50     24.96 o 
   2  31   9       48.44       31.62     17.90 o 
  -3  32   9        7.24        4.81     13.38 o 
  -2  32   9        1.21       34.86     14.69 o 
  -1  32   9       49.83       69.18     21.47 o 
   0  32   9       56.90       46.21     13.52 o 
 -16   0  10       12.65       -1.86     12.36 o 
 -15   0  10      263.88      195.37     23.50 o 
 -14   0  10      275.39      249.73     26.08 o 
 -13   0  10      140.95      127.31     20.52 o 
 -12   0  10      976.97      919.85     39.69 o 
 -11   0  10        2.74      -11.53     11.53 o 
 -10   0  10     7358.90     7302.51    145.12 o 
  -9   0  10     1035.79     1067.34     26.35 o 
  -8   0  10      304.45      301.46     12.76 o 
  -7   0  10     1046.77      957.01     16.52 o 
  -6   0  10     1273.94     1663.53     23.70 o 
  -5   0  10       25.23       51.80      4.38 o 
  -4   0  10     8041.28     8983.42    113.13 o 
  -3   0  10     6302.71     6453.67     58.59 o 
  -2   0  10    22653.27    23844.07    218.29 o 
  -1   0  10     2623.12     2889.06     32.72 o 
   0   0  10      512.06      509.20      9.51 o 
   1   0  10      185.56      198.81      6.38 o 
   2   0  10      254.81      296.63      6.68 o 
   3   0  10      325.25      363.11      7.36 o 
   4   0  10     2443.49     2612.77     29.77 o 
   5   0  10        0.04       -4.61      4.61 o 
   6   0  10       81.84      100.56     27.67 o 
   7   0  10      304.29      313.95     26.36 o 
   8   0  10       56.43       16.92     21.36 o 
   9   0  10       26.72       61.16     26.33 o 
  10   0  10       17.43       11.89     24.18 o 
  11   0  10      130.10      182.53     39.58 o 
  12   0  10      114.97      116.36     35.77 o 
  13   0  10       85.06      116.71     35.91 o 
 -16   1  10       86.37       69.84     21.81 o 
 -15   1  10       64.99       59.81     15.46 o 
 -14   1  10       35.41       20.84     11.27 o 
 -13   1  10      403.73      448.24     21.99 o 
 -12   1  10      413.87      412.09     20.33 o 
 -11   1  10       16.07        0.63      8.61 o 
 -10   1  10      563.46      570.53     18.06 o 
  -9   1  10      373.39      368.59     10.41 o 
  -8   1  10      251.23      246.25      7.33 o 
  -7   1  10      649.32      712.90      9.32 o 
  -6   1  10      223.84      197.75      4.71 o 
  -5   1  10       36.19       32.90      2.50 o 
  -4   1  10       28.01       31.13      2.56 o 
  -3   1  10      351.72      370.28      5.87 o 
  -2   1  10      594.70      537.09      6.92 o 
  -1   1  10      406.51      444.58      7.10 o 
   0   1  10       39.24       50.97      2.66 o 
   1   1  10      266.49      294.80      5.19 o 
   2   1  10     2221.69     2343.61     16.26 o 
   3   1  10       29.09       19.40      1.70 o 
   4   1  10      232.77      235.03      5.09 o 
   5   1  10       25.97       20.52      6.64 o 
   6   1  10       90.42       97.51     11.07 o 
   7   1  10       41.62       38.59      9.28 o 
   8   1  10      177.14      210.89     25.55 o 
   9   1  10       27.63       31.90     17.76 o 
  10   1  10      112.30      108.93     27.31 o 
  11   1  10        0.14       21.18     18.94 o 
  12   1  10       20.41       11.34     20.41 o 
  13   1  10       66.62       87.91     25.53 o 
 -16   2  10       50.37       20.53     19.16 o 
 -15   2  10      369.95      358.75     29.29 o 
 -14   2  10      295.56      307.81     17.67 o 
 -13   2  10      282.75      337.71     19.09 o 
 -12   2  10       78.51       64.72     14.70 o 
 -11   2  10      182.01      193.10     14.48 o 
 -10   2  10       34.35       24.93      5.36 o 
  -9   2  10        3.70        8.44      5.36 o 
  -8   2  10      491.15      497.59     12.81 o 
  -7   2  10      195.31      194.36      5.89 o 
  -6   2  10      641.66      619.43     11.68 o 
  -5   2  10      319.58      320.54      5.60 o 
  -4   2  10     5775.66     6412.74     45.03 o 
  -3   2  10      207.14      226.73      4.83 o 
  -2   2  10    18363.16    19959.39    142.58 o 
  -1   2  10       14.38       17.16      1.98 o 
   0   2  10       85.10      108.65      3.55 o 
   1   2  10        1.93       -0.87      1.42 o 
   2   2  10      268.10      246.94      4.31 o 
   3   2  10        0.42        0.48      1.59 o 
   4   2  10     1535.45     1644.24     18.21 o 
   5   2  10       33.64       27.68      4.83 o 
   6   2  10      439.82      406.31     19.42 o 
   7   2  10       13.80        2.41      7.52 o 
   8   2  10      657.99      662.35     29.89 o 
   9   2  10       25.11       21.62     17.15 o 
  10   2  10       21.19        2.32     16.64 o 
  11   2  10       14.20       -5.32     17.31 o 
  12   2  10      161.79      152.21     27.97 o 
  13   2  10       10.54       57.47     22.76 o 
 -16   3  10        1.32       -7.36     33.08 o 
 -15   3  10       19.22       -1.39     16.43 o 
 -14   3  10      233.24      234.18     25.58 o 
 -13   3  10        5.46        7.53      6.59 o 
 -12   3  10      402.22      424.50     18.91 o 
 -11   3  10        8.04        8.42      9.64 o 
 -10   3  10        3.24        8.96     10.89 o 
  -9   3  10      446.10      413.34     14.50 o 
  -8   3  10     2665.21     2662.53     27.40 o 
  -7   3  10       35.82       30.43      2.90 o 
  -6   3  10      299.74      299.35      9.48 o 
  -5   3  10     1200.23     1188.25     15.64 o 
  -4   3  10     4958.32     5820.46     43.34 o 
  -3   3  10      537.72      611.71      8.10 o 
  -2   3  10      720.56     1032.04     10.52 o 
  -1   3  10       12.82       19.87      2.01 o 
   0   3  10      721.14      703.41      8.16 o 
   1   3  10      117.39      118.78      3.33 o 
   2   3  10     2331.59     2311.12     18.92 o 
   3   3  10      144.04      147.30      4.99 o 
   4   3  10      988.11     1087.33     16.11 o 
   5   3  10      354.56      336.70     12.37 o 
   6   3  10       30.53       43.13      9.52 o 
   7   3  10       29.31       25.50      7.95 o 
   8   3  10        0.23      -13.47     13.47 o 
   9   3  10        8.86       20.71     29.14 o 
  10   3  10       68.08       86.91     22.52 o 
  11   3  10       14.87       37.86     21.02 o 
  12   3  10        0.42       10.63     19.49 o 
  13   3  10      156.42      181.61     29.68 o 
 -16   4  10       14.75      -17.90     43.94 o 
 -15   4  10       27.52       12.24     22.25 o 
 -14   4  10       97.79       54.15     17.48 o 
 -13   4  10       32.89        7.48     14.61 o 
 -12   4  10      510.97      493.77     32.28 o 
 -11   4  10        3.61       14.69     22.38 o 
 -10   4  10       51.29       59.32     12.59 o 
  -9   4  10        0.48       -3.74      3.92 o 
  -8   4  10       60.05       57.34      4.55 o 
  -7   4  10      233.72      235.23      5.98 o 
  -6   4  10      520.95      596.18      8.97 o 
  -5   4  10     2676.42     2738.68     22.47 o 
  -4   4  10      680.55      787.39      8.27 o 
  -3   4  10     1048.71     1213.43     12.69 o 
  -2   4  10     5048.79     5672.83     36.51 o 
  -1   4  10      948.97      949.15      9.31 o 
   0   4  10     2952.07     2765.06     20.39 o 
   1   4  10        5.50       11.78      1.76 o 
   2   4  10      168.47      159.19      3.51 o 
   3   4  10      154.80      163.90      5.56 o 
   4   4  10      126.64      142.04      6.56 o 
   5   4  10      138.39      144.75      8.00 o 
   6   4  10       21.36       26.48      7.61 o 
   7   4  10        9.73       -6.72      9.49 o 
   8   4  10      234.30      258.74     22.01 o 
   9   4  10       20.28        3.77     17.12 o 
  10   4  10        1.12        9.66     17.30 o 
  11   4  10      100.76       78.42     23.40 o 
  12   4  10       23.42       43.45     21.85 o 
  13   4  10       17.19       28.54     21.20 o 
 -16   5  10       11.86       -9.95     19.99 o 
 -15   5  10       20.04       24.44     18.61 o 
 -14   5  10      232.85      266.63     27.59 o 
 -13   5  10       54.49       60.71     18.06 o 
 -12   5  10       60.46       48.50     16.51 o 
 -11   5  10      187.38      210.82     22.26 o 
 -10   5  10      793.34      760.30     43.52 o 
  -9   5  10      553.87      565.20     13.50 o 
  -8   5  10      603.21      554.43     10.27 o 
  -7   5  10      966.25      906.48     12.26 o 
  -6   5  10      684.18      674.68     10.84 o 
  -5   5  10      560.68      609.74      8.77 o 
  -4   5  10      668.99      975.98      9.88 o 
  -3   5  10       54.46       58.52      2.79 o 
  -2   5  10      257.53      300.01      5.61 o 
  -1   5  10     1176.23     1270.00     11.43 o 
   0   5  10      228.47      299.72      5.00 o 
   1   5  10      527.67      525.22      6.63 o 
   2   5  10      209.48      281.63      5.34 o 
   3   5  10        6.22        6.25      2.32 o 
   4   5  10      944.32     1066.57     16.19 o 
   5   5  10      256.35      271.00     10.36 o 
   6   5  10     1460.02     1470.96     30.12 o 
   7   5  10       77.20       52.57     15.00 o 
   8   5  10      290.37      300.89     24.76 o 
   9   5  10       20.59        5.61     12.42 o 
  10   5  10        5.69       19.02     17.74 o 
  11   5  10        0.84       12.32     17.97 o 
  12   5  10      218.32      273.08     50.17 o 
 -16   6  10      103.46       89.51     51.10 o 
 -15   6  10       27.11        9.58     33.82 o 
 -14   6  10      129.04      109.05     21.72 o 
 -13   6  10        8.53       13.09     18.75 o 
 -12   6  10      141.31      126.58     19.65 o 
 -11   6  10      129.20      126.97     18.23 o 
 -10   6  10       66.12       67.24     15.17 o 
  -9   6  10        2.03       -5.10      5.10 o 
  -8   6  10      920.55      913.42     18.93 o 
  -7   6  10      774.48      785.55     11.88 o 
  -6   6  10     1814.56     2046.29     18.48 o 
  -5   6  10        8.16        7.59      2.54 o 
  -4   6  10     2570.63     2704.11     21.50 o 
  -3   6  10       11.51       28.97      2.32 o 
  -2   6  10    27190.92    29941.27    194.68 o 
  -1   6  10       78.46       71.45      3.04 o 
   0   6  10     4232.58     4468.47     29.80 o 
   1   6  10      101.15      134.14      3.69 o 
   2   6  10      803.69      962.39     10.14 o 
   3   6  10       81.43       70.14      4.29 o 
   4   6  10        3.42        0.52      3.29 o 
   5   6  10       73.70       74.63      7.18 o 
   6   6  10     1537.36     1448.75     35.97 o 
   7   6  10        0.38       -8.46      8.46 o 
   8   6  10       84.44      100.72     14.07 o 
   9   6  10      252.91      244.86     22.61 o 
  10   6  10       88.41       53.32     19.60 o 
  11   6  10       15.70      -16.98     16.98 o 
  12   6  10      322.41      298.41     33.95 o 
 -16   7  10        3.81       14.98     23.44 o 
 -15   7  10      183.64      142.51     29.57 o 
 -14   7  10       28.91      -10.26     15.62 o 
 -13   7  10       21.75       26.99     16.54 o 
 -12   7  10        6.89       16.60     13.76 o 
 -11   7  10      211.77      164.81     21.20 o 
 -10   7  10        3.03       -3.93      8.30 o 
  -9   7  10       39.95       23.97      6.63 o 
  -8   7  10       16.44       17.03      6.81 o 
  -7   7  10      743.12      783.65     11.20 o 
  -6   7  10      568.71      608.88      9.59 o 
  -5   7  10      193.89      212.44      5.83 o 
  -4   7  10      127.25      116.08      5.26 o 
  -3   7  10      932.91     1055.99     11.22 o 
  -2   7  10      720.38      739.64      9.98 o 
  -1   7  10      326.60      327.08      5.42 o 
   0   7  10      169.70      180.78      4.12 o 
   1   7  10       44.38       46.40      2.42 o 
   2   7  10       19.07       31.62      3.02 o 
   3   7  10     1002.99     1044.25     12.19 o 
   4   7  10        0.63       -1.17      3.54 o 
   5   7  10      123.51      119.13      9.26 o 
   6   7  10      906.69      911.44     23.58 o 
   7   7  10      271.96      310.89     24.94 o 
   8   7  10      884.36      864.20     29.84 o 
   9   7  10      198.90      189.59     21.26 o 
  10   7  10      214.00      149.58     39.90 o 
  11   7  10       83.53       24.09     24.16 o 
  12   7  10        1.51       13.34     37.82 o 
 -16   8  10        0.03        1.14     23.47 o 
 -15   8  10       31.72        3.61     29.63 o 
 -14   8  10       66.40       32.36     24.37 o 
 -13   8  10        0.51      -14.82     14.82 o 
 -12   8  10        0.30      -12.80     12.80 o 
 -11   8  10       10.24       -9.55     12.25 o 
 -10   8  10      344.63      343.65     29.03 o 
  -9   8  10      135.24      128.55     10.35 o 
  -8   8  10      204.86      177.08     12.19 o 
  -7   8  10       76.36       83.29      4.70 o 
  -6   8  10       41.75       38.80      3.31 o 
  -5   8  10       35.67       24.49      3.15 o 
  -4   8  10      319.14      382.91      6.71 o 
  -3   8  10       61.30       56.77      3.18 o 
  -2   8  10      725.93      745.48      9.45 o 
  -1   8  10     1997.04     1996.71     16.35 o 
   0   8  10      143.35      119.91      3.74 o 
   1   8  10       36.20       30.54      2.08 o 
   2   8  10      434.63      374.75      7.46 o 
   3   8  10      473.00      456.74      8.69 o 
   4   8  10      123.93      137.59      6.86 o 
   5   8  10      141.05      153.82     10.15 o 
   6   8  10      154.37      130.99     12.78 o 
   7   8  10      418.56      413.02     23.06 o 
   8   8  10       99.15       96.92     14.55 o 
   9   8  10      206.66      213.27     19.61 o 
  10   8  10        1.43        7.05     15.82 o 
  11   8  10       20.85        9.87     43.51 o 
  12   8  10       20.67       18.17     20.48 o 
 -15   9  10        2.12      -19.74     19.74 o 
 -14   9  10       31.59       21.35     56.15 o 
 -13   9  10        0.01        9.32     23.25 o 
 -12   9  10       61.35       60.72     17.68 o 
 -11   9  10      208.60      203.73     23.48 o 
 -10   9  10      292.12      244.21     16.05 o 
  -9   9  10     1319.78     1269.73     28.46 o 
  -8   9  10     2796.63     2779.26     44.32 o 
  -7   9  10      161.68      130.31      8.38 o 
  -6   9  10        0.14        4.20      2.85 o 
  -5   9  10      244.56      211.77      7.19 o 
  -4   9  10     4516.61     4824.08     38.88 o 
  -3   9  10      604.83      608.32      8.47 o 
  -2   9  10       92.67      101.39      3.82 o 
  -1   9  10      184.59      234.37      4.41 o 
   0   9  10     7012.63     7325.44     43.65 o 
   1   9  10      560.18      574.71      7.80 o 
   2   9  10        4.04        0.41      2.22 o 
   3   9  10      170.67      158.01      6.21 o 
   4   9  10     2130.83     2131.23     25.58 o 
   5   9  10       40.96       32.39      5.83 o 
   6   9  10      162.04      167.88     15.13 o 
   7   9  10      387.67      370.62     22.25 o 
   8   9  10      254.38      234.63     19.21 o 
   9   9  10      232.38      199.17     19.20 o 
  10   9  10       23.89       57.39     20.14 o 
  11   9  10      274.31      317.70     33.26 o 
  12   9  10      135.43      135.49     25.21 o 
 -15  10  10       74.81       21.66     33.06 o 
 -14  10  10       62.40       26.49     24.46 o 
 -13  10  10        0.95       25.74     21.42 o 
 -12  10  10      299.87      284.25     30.32 o 
 -11  10  10      199.33      175.21     29.79 o 
 -10  10  10        9.64       20.37      7.80 o 
  -9  10  10     1145.45     1074.77     27.12 o 
  -8  10  10       27.52       16.07      7.26 o 
  -7  10  10        2.02        3.48      4.47 o 
  -6  10  10     1369.48     1373.31     20.29 o 
  -5  10  10        6.92        0.12      2.63 o 
  -4  10  10     1048.76     1106.80     12.22 o 
  -3  10  10      543.58      549.54      8.05 o 
  -2  10  10     2104.93     1958.87     16.49 o 
  -1  10  10      270.60      271.94      5.06 o 
   0  10  10      893.95      796.80      9.21 o 
   1  10  10       76.00       72.27      3.21 o 
   2  10  10       51.18       53.94      4.72 o 
   3  10  10       61.79       68.70      4.52 o 
   4  10  10       10.25       20.85      4.64 o 
   5  10  10       27.66       25.83      5.69 o 
   6  10  10       13.71       26.07      9.77 o 
   7  10  10        8.61       10.00      9.68 o 
   8  10  10       82.49      116.23     19.68 o 
   9  10  10      149.80      223.14     25.19 o 
  10  10  10      496.82      488.75     32.54 o 
  11  10  10      333.25      318.39     35.63 o 
  12  10  10       46.78       62.13     28.36 o 
 -15  11  10      124.48       86.59     34.27 o 
 -14  11  10       54.03        4.98     35.62 o 
 -13  11  10      126.33       88.62     26.32 o 
 -12  11  10       74.01       77.97     19.51 o 
 -11  11  10      553.08      525.85     34.86 o 
 -10  11  10      398.16      449.23     25.25 o 
  -9  11  10      880.78      868.08     25.06 o 
  -8  11  10        0.44       -3.09      6.67 o 
  -7  11  10        6.63        0.83      5.40 o 
  -6  11  10        2.98       -0.33      3.13 o 
  -5  11  10      345.02      385.36     10.01 o 
  -4  11  10     1262.62     1299.79     14.48 o 
  -3  11  10      116.79      126.95      4.64 o 
  -2  11  10      293.02      339.67      6.46 o 
  -1  11  10      107.26      106.57      3.48 o 
   0  11  10      405.11      474.11      6.99 o 
   1  11  10       10.74        7.96      1.85 o 
   2  11  10      346.57      408.25     10.71 o 
   3  11  10        4.52        6.46      2.77 o 
   4  11  10      182.83      191.16     13.24 o 
   5  11  10      205.09      204.60     10.74 o 
   6  11  10      972.21      985.53     30.20 o 
   7  11  10       47.69       79.67     13.25 o 
   8  11  10        5.66       -7.34      9.62 o 
   9  11  10       14.89       27.24     10.72 o 
  10  11  10       55.53       18.77     12.92 o 
  11  11  10        7.96        4.49     18.60 o 
  12  11  10       48.64       65.33     20.72 o 
 -15  12  10      115.41      107.68     33.34 o 
 -14  12  10       19.46      -13.60     68.95 o 
 -13  12  10      124.40      100.56     28.32 o 
 -12  12  10      107.69       89.99     20.59 o 
 -11  12  10       22.38       27.51     14.85 o 
 -10  12  10       48.83       47.98     10.26 o 
  -9  12  10     1373.47     1254.10     30.64 o 
  -8  12  10      226.52      259.45     16.19 o 
  -7  12  10     1903.63     1879.77     32.41 o 
  -6  12  10      888.18      787.66     14.57 o 
  -5  12  10      133.70      112.93      5.39 o 
  -4  12  10     2547.88     2317.84     20.72 o 
  -3  12  10      408.11      430.76      7.61 o 
  -2  12  10     1619.85     1482.78     16.33 o 
  -1  12  10      308.98      312.80      5.28 o 
   0  12  10       34.86       16.05      2.67 o 
   1  12  10        0.03        3.79      2.75 o 
   2  12  10     1363.26     1240.23     18.49 o 
   3  12  10      199.71      208.70     14.43 o 
   4  12  10      167.10      178.66     11.36 o 
   5  12  10      475.80      447.25     18.47 o 
   6  12  10       24.85       35.80     13.88 o 
   7  12  10        1.42        9.30     10.31 o 
   8  12  10        8.78        9.51     10.50 o 
   9  12  10        7.36       -0.29     11.06 o 
  10  12  10      187.69      181.63     19.70 o 
  11  12  10      145.19      180.66     26.99 o 
  12  12  10       38.93       38.99     31.59 o 
 -15  13  10        6.78       44.73     35.08 o 
 -14  13  10       26.71       -4.21     24.03 o 
 -13  13  10      175.20      189.88     34.52 o 
 -12  13  10        0.09       32.04     26.36 o 
 -11  13  10        0.30        6.48      9.55 o 
 -10  13  10     1021.15      940.06     27.98 o 
  -9  13  10       43.49       24.84     11.91 o 
  -8  13  10      299.69      276.89     16.85 o 
  -7  13  10      213.18      180.73      7.25 o 
  -6  13  10     1393.77     1298.13     22.36 o 
  -5  13  10      979.40     1048.67     15.75 o 
  -4  13  10     2837.38     2675.84     24.73 o 
  -3  13  10     2113.49     2117.87     20.57 o 
  -2  13  10     2135.86     2130.79     19.79 o 
  -1  13  10        6.90        2.80      2.43 o 
   0  13  10       46.19       63.38      4.19 o 
   1  13  10        1.50        2.17      2.92 o 
   2  13  10     3167.93     3218.82     34.86 o 
   3  13  10      234.93      199.36     10.92 o 
   4  13  10       42.92       46.70      7.55 o 
   5  13  10        5.09        6.90     16.91 o 
   6  13  10        6.00       17.00     10.59 o 
   7  13  10       10.99        5.18     14.96 o 
   8  13  10        3.57       -5.48      7.34 o 
   9  13  10       15.79       21.87     12.52 o 
  10  13  10        8.77       12.20     13.04 o 
  11  13  10       62.16       73.54     26.51 o 
 -15  14  10       79.47       82.09     58.62 o 
 -14  14  10       13.94      -14.29     23.35 o 
 -13  14  10       71.22       59.22     26.64 o 
 -12  14  10       66.03       16.47     22.80 o 
 -11  14  10        4.03        8.90     11.05 o 
 -10  14  10        0.00       -3.89      8.71 o 
  -9  14  10     1129.49     1095.12     32.11 o 
  -8  14  10      552.18      495.27     21.28 o 
  -7  14  10      212.94      254.27      8.77 o 
  -6  14  10       18.92       -4.54      4.54 o 
  -5  14  10        9.54        3.16      3.82 o 
  -4  14  10      510.68      409.51      9.06 o 
  -3  14  10       41.49       29.99      3.95 o 
  -2  14  10       70.86       97.11      5.38 o 
  -1  14  10      328.50      314.86      7.92 o 
   0  14  10      188.83      209.51      7.03 o 
   1  14  10      245.93      234.71      8.70 o 
   2  14  10       31.53       14.34      4.21 o 
   3  14  10       54.43       56.22      6.13 o 
   4  14  10        7.42        1.10     11.28 o 
   5  14  10        1.06        3.93     10.48 o 
   6  14  10      191.89      211.65     20.22 o 
   7  14  10       36.51       34.98     13.23 o 
   8  14  10      262.60      234.66     27.14 o 
   9  14  10       55.53       66.14     14.76 o 
  10  14  10        4.39       -3.08     14.44 o 
  11  14  10       27.18       66.48     16.88 o 
 -14  15  10       16.97       -7.53     25.70 o 
 -13  15  10      238.27      281.84     41.07 o 
 -12  15  10      103.91      102.59     30.02 o 
 -11  15  10      699.43      729.59     27.67 o 
 -10  15  10       16.52       17.99      9.89 o 
  -9  15  10       38.26       30.97      9.96 o 
  -8  15  10        0.45       -3.52      7.73 o 
  -7  15  10      504.57      436.30     14.24 o 
  -6  15  10      209.08      185.30      9.05 o 
  -5  15  10      377.61      361.40     12.62 o 
  -4  15  10     1192.64     1070.35     14.53 o 
  -3  15  10      713.23      684.02     12.27 o 
  -2  15  10     1475.82     1346.37     17.79 o 
  -1  15  10     1904.05     1846.35     25.70 o 
   0  15  10      359.80      337.47      9.76 o 
   1  15  10       49.94       54.82      5.47 o 
   2  15  10      178.53      137.68      9.82 o 
   3  15  10      346.86      341.13     12.39 o 
   4  15  10      116.62      127.53     14.23 o 
   5  15  10      302.07      328.50     24.85 o 
   6  15  10       14.07       10.30     11.02 o 
   7  15  10       58.65       69.18     15.39 o 
   8  15  10       10.15       17.40     12.82 o 
   9  15  10       21.56        6.73     13.61 o 
  10  15  10        0.50       -7.44     12.99 o 
  11  15  10        3.22       32.37     27.57 o 
 -14  16  10       27.13       11.57     26.76 o 
 -13  16  10       62.85       46.25     34.94 o 
 -12  16  10      157.06      146.72     32.95 o 
 -11  16  10      992.29     1059.78     37.18 o 
 -10  16  10      111.69      139.94     20.18 o 
  -9  16  10      273.11      269.87     18.77 o 
  -8  16  10      440.77      452.39     60.84 o 
  -7  16  10       49.25       36.46      7.58 o 
  -6  16  10       22.05        9.25      4.58 o 
  -5  16  10      282.56      260.49     14.97 o 
  -4  16  10      821.37      791.83     14.28 o 
  -3  16  10      870.91      777.88     14.51 o 
  -2  16  10     6843.65     6628.39     57.94 o 
  -1  16  10      958.74      855.42     15.43 o 
   0  16  10     1075.47      996.01     20.16 o 
   1  16  10      289.06      261.42     11.18 o 
   2  16  10     1205.49     1027.45     18.16 o 
   3  16  10       74.25       62.85      7.87 o 
   4  16  10     1461.27     1470.04     35.75 o 
   5  16  10      150.00      162.73     18.11 o 
   6  16  10        6.79       -8.03     16.33 o 
   7  16  10        4.92       20.24     11.97 o 
   8  16  10       16.25        6.43     12.16 o 
   9  16  10       18.85       24.88     14.43 o 
  10  16  10      115.65      135.86     19.28 o 
  11  16  10        3.27       27.34     14.33 o 
 -14  17  10        6.32      -24.31     24.31 o 
 -13  17  10      164.86      150.66     34.46 o 
 -12  17  10        0.21        3.01     23.77 o 
 -11  17  10       52.93       72.69     16.61 o 
 -10  17  10       22.22       12.22      9.82 o 
  -9  17  10       56.19       80.72     15.33 o 
  -8  17  10       98.88       72.60     12.39 o 
  -7  17  10      117.02       90.47      9.67 o 
  -6  17  10      107.15       96.09     10.39 o 
  -5  17  10       23.06       19.83      5.68 o 
  -4  17  10      602.82      502.36     12.49 o 
  -3  17  10      859.59      782.08     14.78 o 
  -2  17  10      497.81      361.65     10.89 o 
  -1  17  10      272.36      248.03     11.84 o 
   0  17  10       12.87        8.46      4.29 o 
   1  17  10      126.18      142.42      9.87 o 
   2  17  10       28.87       22.81      6.07 o 
   3  17  10       13.07        7.07      6.42 o 
   4  17  10      672.01      666.44     31.45 o 
   5  17  10       68.52       81.89     14.98 o 
   6  17  10       75.68      100.45     16.19 o 
   7  17  10        1.17       -2.78      8.55 o 
   8  17  10       53.20       76.11     20.49 o 
   9  17  10        2.92        0.67     23.80 o 
  10  17  10       85.75      102.23     17.51 o 
 -13  18  10        1.60       -1.14     26.57 o 
 -12  18  10       22.51       16.25     19.88 o 
 -11  18  10       14.08       12.79     11.83 o 
 -10  18  10       19.46       31.82     11.59 o 
  -9  18  10      392.69      480.96     27.67 o 
  -8  18  10        7.29        6.48      9.75 o 
  -7  18  10       17.53       20.95      7.13 o 
  -6  18  10       53.50       39.88      8.21 o 
  -5  18  10       82.17       54.46     11.01 o
[truncated: 627,402 more chars]
